# Supplementary material for: The ArathEULS3 Lectin Ends up in Stress Granules and Can Follow an Unconventional Route for Secretion
Source: Int J Mol Sci. 2020 Feb 28;21(5):1659. doi: 10.3390/ijms21051659 (PMC7084908; doi:10.3390/ijms21051659)
Supplement: Supplementary file 1 [file ijms-21-01659-s001.zip]

Archive with 2 entries (2 files):
- Supplementary data Dubiel.docx
- Supplementary Tables S1-S3.xlsx
