# Supplementary material for: The ArathEULS3 Lectin Ends up in Stress Granules and Can Follow an Unconventional Route for Secretion
Source: Int J Mol Sci. 2020 Feb 28;21(5):1659. doi: 10.3390/ijms21051659 (PMC7084908; doi:10.3390/ijms21051659)
Supplement: Supplementary file 1 [file ijms-21-01659-s001.zip › Supplementary Tables S1-S3.xlsx]

## Sheet: S1 Identified proteins
Supplementary Table S1. Proteins identified in LC-MS/MS
Protein IDs	Majority protein IDs	Protein names	Gene names	LFQ intensity Neg_Ctrl_1	LFQ intensity Neg_Ctrl_2	LFQ intensity Neg_Ctrl_3	LFQ intensity EULS3_1	LFQ intensity EULS3_2	LFQ intensity EULS3_3	Peptides	Razor + unique peptides	Unique peptides	Sequence coverage [%]	Unique + razor sequence coverage [%]	Unique sequence coverage [%]	Mol. weight [kDa]	Q-value	Score	Intensity	MS/MS count	Intensity Neg_Ctrl_1	Intensity Neg_Ctrl_2	Intensity Neg_Ctrl_3	Intensity EULS3_1	Intensity EULS3_2	Intensity EULS3_3	iBAQ	iBAQ Neg_Ctrl_1	iBAQ Neg_Ctrl_2	iBAQ Neg_Ctrl_3	iBAQ EULS3_1	iBAQ EULS3_2	iBAQ EULS3_3	MS/MS count Neg_Ctrl_1	MS/MS count Neg_Ctrl_2	MS/MS count Neg_Ctrl_3	MS/MS count EULS3_1	MS/MS count EULS3_2	MS/MS count EULS3_3	Sequence coverage Neg_Ctrl_1 [%]	Sequence coverage Neg_Ctrl_2 [%]	Sequence coverage Neg_Ctrl_3 [%]	Sequence coverage EULS3_1 [%]	Sequence coverage EULS3_2 [%]	Sequence coverage EULS3_3 [%]
A0A178VKE9;B3H5X2;O64650;Q9M2F1	A0A178VKE9;B3H5X2;O64650;Q9M2F1	Zinc-binding ribosomal protein family protein;40S ribosomal protein S27	At3g61111;At3g61111	0	0	8492100	0	0	0	1	1	1	20.7	20.7	20.7	9.736	0	7.4912	40373000	2	6681100	9006600	15884000	2412000	2485700	3903200	10093000	1670300	2251600	3971000	603010	621430	975800	0	0	2	0	0	0	20.7	20.7	20.7	20.7	20.7	20.7
A0A1I9LMY7;Q9SS17	A0A1I9LMY7;Q9SS17	40S ribosomal protein S24;40S ribosomal protein S24-1	At3g04920;RPS24A	10819000	11374000	12011000	10033000	6932000	14992000	3	3	2	31.2	31.2	21.4	12.909	0	20.816	76313000	5	9717100	12189000	19438000	9784800	10976000	14209000	15263000	1943400	2437700	3887500	1957000	2195100	2841800	0	0	2	1	1	1	31.2	31.2	31.2	21.4	31.2	21.4
A0A1I9LNS4;Q9M1R2	A0A1I9LNS4;Q9M1R2	Class II aaRS and biotin synthetases superfamily protein;Proline--tRNA ligase, cytoplasmic	At3g62120;At3g62120	5147600	5889300	12854000	3130000	2852500	2602000	3	3	3	6.6	6.6	6.6	59.173	0	21.18	42015000	7	5762400	10640000	19338000	2419000	2189900	1664600	1273200	174620	322430	586010	73303	66361	50441	0	2	5	0	0	0	5	6.6	6.6	5	5	5
A0A1I9LR29;F4J9Z9;A0A178V7N9	A0A1I9LR29;F4J9Z9;A0A178V7N9	SWIB complex BAF60b domain-containing protein;SWIB complex BAF60b domain-containing protein	At3g19080;At3g19080	0	95658	0	0	0	0	1	1	1	2.5	2.5	2.5	50.09	0.0068337	6.0385	584530000	1	0	105290	0	152810000	250540000	181080000	25414000	0	4577.7	0	6644000	10893000	7872900	0	0	0	0	1	0	0	2.5	0	2.5	2.5	2.5
A0A1I9LR43;Q9S725	A0A1I9LR43;Q9S725	4-coumarate:CoA ligase 2;4-coumarate--CoA ligase 2	4CL2;4CL2	4904600	5469600	7071000	0	0	0	3	3	3	9.3	9.3	9.3	53.788	0	26.535	25685000	5	3077200	7171000	14033000	1039200	0	364510	1027400	123090	286840	561320	41569	0	14580	1	1	3	0	0	0	6.9	9.3	9.3	2.2	0	4.7
A0A1I9LST8;F4J8D3	A0A1I9LST8;F4J8D3	ARM repeat superfamily protein;Protein TPLATE	TPLATE;TPLATE	3481900	3874600	2390700	12085000	9001800	7231200	4	4	4	8.4	8.4	8.4	93.864	0	25.37	44130000	12	2297400	5900900	7225900	11542000	10129000	7035100	882600	45947	118020	144520	230850	202570	140700	0	1	2	2	3	4	6.8	8.4	8.4	8.4	8.4	8.4
A0A1P8ANC0;Q9C9W5	A0A1P8ANC0;Q9C9W5	Hydroxypyruvate reductase;Glycerate dehydrogenase HPR, peroxisomal	HPR;HPR	1469100	1912600	1670200	0	0	0	2	2	2	6.9	6.9	6.9	39.761	0	12.318	16889000	4	1124400	2343500	3124400	3148100	2906700	4241900	703710	46849	97645	130180	131170	121110	176750	0	0	2	0	1	1	6.9	6.9	6.9	3.9	3.9	3.9
A0A1P8APR6;Q9LPW0;F4HNZ6	A0A1P8APR6;Q9LPW0;F4HNZ6	Glyceraldehyde-3-phosphate dehydrogenase;Glyceraldehyde-3-phosphate dehydrogenase GAPA2, chloroplastic	GAPA-2;GAPA2	58457000	70266000	74060000	32769000	38794000	38399000	9	3	3	28.6	9.5	9.5	47.604	0	160.18	387190000	15	46076000	79350000	146770000	38126000	40772000	36100000	16834000	2003300	3450000	6381100	1657600	1772700	1569600	2	2	4	3	2	2	28.3	28.6	28.6	28.6	28.3	25.2
A0A1P8AQS2;P52901;Q8H1Y0	A0A1P8AQS2;P52901;Q8H1Y0	Pyruvate dehydrogenase E1 component subunit alpha;Pyruvate dehydrogenase E1 component subunit alpha-1, mitochondrial	E1;NA	0	0	0	0	0	0	1	1	1	2.6	2.6	2.6	41.895	0	7.1175	0	1	0	0	0	0	0	0	0	0	0	0	0	0	0	0	0	1	0	0	0	0	0	2.6	0	0	0
A0A1P8ATL2;Q9SA52	A0A1P8ATL2;Q9SA52	Chloroplast RNA binding protein;Chloroplast stem-loop binding protein of 41 kDa b, chloroplastic	CRB;CSP41B	0	0	7209500	0	0	0	2	2	2	6.3	6.3	6.3	43.266	0	12.677	30558000	3	3699700	0	13485000	4547800	4867100	3958200	1389000	168170	0	612950	206720	221230	179920	0	0	3	0	0	0	2.6	0	6.3	2.6	2.6	2.6
A0A1P8AV66;Q8VY91	A0A1P8AV66;Q8VY91	Translation elongation factor EF1B/ribosomal protein S6 family protein;30S ribosomal protein S6 alpha, chloroplastic	At1g64510;NA	0	0	1814300	0	0	0	1	1	1	7.4	7.4	7.4	25.46	0.0069606	6.0797	8349400	1	951150	1322700	3393500	0	2682000	0	927710	105680	146970	377060	0	298000	0	0	0	1	0	0	0	7.4	7.4	7.4	0	7.4	0
A0A1P8AV73;F4ICX0;Q9C827	A0A1P8AV73;F4ICX0;Q9C827	Coatomer subunit beta;Coatomer subunit beta	At1g52360;At1g52360	4689200	4118500	4982000	0	0	0	2	2	1	2.6	2.6	1.4	104.22	0	12.411	17982000	2	4450100	4274600	9257700	0	0	0	374630	92711	89053	192870	0	0	0	0	0	2	0	0	0	2.6	2.6	2.6	0	0	0
A0A1P8AWY1;Q8W4D6;A0A1P8AWU9	A0A1P8AWY1;Q8W4D6;A0A1P8AWU9	High chlorophyll fluorescence phenotype 173;Protein HIGH CHLOROPHYLL FLUORESCENCE PHENOTYPE 173, chloroplastic	HCF173;HCF17	0	0	1204600	0	0	0	1	1	1	2.8	2.8	2.8	61.83	0	7.0062	4364000	1	973760	1137200	2253100	0	0	0	109100	24344	28431	56326	0	0	0	0	0	1	0	0	0	2.8	2.8	2.8	0	0	0
A0A1P8AY36;P51418;A8MRF3;Q8L7K0	A0A1P8AY36;P51418;A8MRF3;Q8L7K0	Ribosomal protein L18ae/LX family protein;60S ribosomal protein L18a-2	At2g34480;RPL18AB	16667000	22237000	25469000	16525000	12610000	15815000	3	3	3	18	18	18	25.73	0	20.627	141740000	9	15354000	27364000	51254000	16753000	15092000	15928000	14174000	1535400	2736400	5125400	1675300	1509200	1592800	1	2	6	0	0	0	18	18	18	18	18	18
A0A1P8B0T2;O22854	A0A1P8B0T2;O22854	Electron-transfer flavoprotein:ubiquinone oxidoreductase;Electron transfer flavoprotein-ubiquinone oxidoreductase, mitochondrial	ETFQO;NA	0	0	5923800	0	0	0	1	1	1	1.9	1.9	1.9	64.712	0.0025	6.2464	96470000	1	3929300	6913400	11080000	20223000	27855000	26470000	3112000	126750	223010	357420	652360	898550	853860	0	0	0	0	0	1	1.9	1.9	1.9	1.9	1.9	1.9
A0A1P8B1N1;P25696	A0A1P8B1N1;P25696	Enolase;Bifunctional enolase 2/transcriptional activator	LOS2;ENO2	0	6776700	6335200	0	0	0	2	2	2	9.2	9.2	9.2	46.516	0	11.021	32758000	2	4266400	7473400	11825000	4554300	2543700	2095400	1364900	177770	311390	492700	189760	105990	87310	0	1	1	0	0	0	9.2	9.2	9.2	5.8	5.8	5.8
A0A1P8B3R0	A0A1P8B3R0	Uncharacterized protein	At4g01985	0	0	0	0	586230	0	1	1	1	12.2	12.2	12.2	38.662	0	6.8267	654400	0	0	0	0	0	654400	0	130880	0	0	0	0	130880	0	0	0	0	0	0	0	0	0	0	0	12.2	0
A0A1P8B4C2;Q9SV21;Q9SV20	A0A1P8B4C2;Q9SV21;Q9SV20	Coatomer subunit beta;Coatomer subunit beta-1	At4g31480;At4g31480	1902000	1850000	2975900	0	0	0	2	2	2	3.1	3.1	3.1	108.81	0	11.097	10489000	2	1776000	2087300	5336900	442830	648040	197850	243930	41303	48542	124110	10298	15071	4601.3	0	0	2	0	0	0	3.1	3.1	3.1	1.9	1.9	1.9
A0A1P8B6D0;Q9SUI4	A0A1P8B6D0;Q9SUI4	Photosystem I subunit l;Photosystem I reaction center subunit XI, chloroplastic	PSAL;PSAL	0	0	2453100	0	0	0	1	1	1	2.8	2.8	2.8	30.441	0.00489	6.2056	15900000	2	1838700	3823100	4588300	2323400	3326500	0	1325000	153230	318590	382360	193620	277200	0	0	0	1	0	0	1	2.8	2.8	2.8	2.8	2.8	2.8
A0A1P8B8J7;Q9M158	A0A1P8B8J7;Q9M158	Thylakoid rhodanese-like protein;Rhodanese-like domain-containing protein 4, chloroplastic	TROL;STR4	0	0	3756800	0	0	0	1	1	1	2.6	2.6	2.6	54.468	0.0070423	6.1148	34838000	3	2912900	3642500	7026900	8657900	6103900	6493900	1583500	132410	165570	319400	393540	277450	295180	0	0	0	1	1	1	2.6	2.6	2.6	2.6	2.6	2.6
A0A1P8BCJ5;Q9C5U3;Q94BQ2;B3H533;Q9T090;Q9FJC9	A0A1P8BCJ5;Q9C5U3;Q94BQ2	Regulatory particle triple-A ATPase 6A;26S proteasome regulatory subunit 8 homolog A	RPT6A;RPT6A	2059500	2256800	3013200	0	0	0	3	2	2	12.2	8.9	8.9	40.688	0	12.455	11313000	2	1771600	2703700	5423900	590200	524930	298880	514240	80525	122900	246540	26827	23860	13586	0	0	2	0	0	0	12.2	12.2	12.2	8.6	8.6	8.6
A0A1P8BGK2;Q9FK05	A0A1P8BGK2;Q9FK05	Pectinesterase;Probable pectinesterase/pectinesterase inhibitor 61	PMEPCRF;PME61	0	0	0	0	0	571110000	1	1	1	2.6	2.6	2.6	68.532	0	6.4663	1730700000	4	0	0	0	712540000	448880000	569300000	50904000	0	0	0	20957000	13202000	16744000	0	0	0	1	2	1	0	0	0	2.6	2.6	2.6
A0A2H1ZEA9;O65396	A0A2H1ZEA9;O65396	Aminomethyltransferase;Aminomethyltransferase, mitochondrial	At1g11860;GDCST	14615000	26478000	24745000	52312000	33120000	39775000	6	6	6	21.7	21.7	21.7	46.352	0	41.394	215710000	20	18027000	29479000	43187000	43133000	38984000	42903000	9805100	819390	1340000	1963100	1960600	1772000	1950100	1	3	3	2	6	5	19.1	17.3	14.7	19.1	19.1	19.1
A0A2H1ZEH9	A0A2H1ZEH9	Cysteine proteinase inhibitor	CYSB	0	0	1515800	0	0	0	1	1	1	14.6	14.6	14.6	17.482	0	6.597	3992700	1	1157500	0	2835200	0	0	0	443640	128610	0	315020	0	0	0	0	0	1	0	0	0	14.6	0	14.6	0	0	0
A0A2H1ZEN5;Q8H112	A0A2H1ZEN5;Q8H112	PGR5-LIKE A;PGR5-like protein 1A, chloroplastic	PGR5-LIKE;PGRL1A	6117800	6561300	6234200	0	0	0	2	2	2	7.6	7.6	7.6	33.496	0	19.946	30316000	6	5574400	6894100	12047000	3907200	1238400	654710	2332000	428800	530320	926690	300550	95260	50363	1	3	2	0	0	0	7.6	7.6	7.6	4	3.6	3.6
A0A2P2CLF9;F4IMB5;P92549	A0A2P2CLF9;F4IMB5;P92549	ATP synthase subunit alpha;ATPase, F1 complex, alpha subunit protein	atp1;At2g07698	44957000	48073000	47243000	28563000	23591000	25953000	8	8	8	17.2	17.2	17.2	55.103	0	122.65	296520000	35	52170000	61612000	119180000	24083000	21323000	18153000	10982000	1932200	2281900	4414100	891960	789750	672330	7	8	14	2	2	2	15	17.2	17.2	12.8	7.9	10.5
A3KPF2;Q84W92	A3KPF2;Q84W92	Probable histone-arginine methyltransferase 1.4;Probable histone-arginine methyltransferase 1.3	PRMT14;PRMT13	0	0	2143900	0	0	0	1	1	1	2.8	2.8	2.8	58.856	0	6.7169	7872700	2	1696300	2166300	4010100	0	0	0	328030	70679	90263	167090	0	0	0	0	0	2	0	0	0	2.8	2.8	2.8	0	0	0
A8MQA1;P41127;F4IWP7;Q9SMT4	A8MQA1;P41127;F4IWP7	60S ribosomal protein L13;60S ribosomal protein L13-1;Breast basic conserved 1	BBC1;RPL13B;NA	42908000	39029000	59970000	28034000	28053000	26570000	5	5	3	30.9	30.9	23	23.539	0	163.68	291690000	21	41360000	52392000	116740000	26853000	27561000	26780000	29169000	4136000	5239200	11674000	2685300	2756100	2678000	4	5	4	2	3	3	30.9	30.9	30.9	25.5	19.6	25.5
A8MQH1;P31414	A8MQH1;P31414	Inorganic H pyrophosphatase family protein;Pyrophosphate-energized vacuolar membrane proton pump 1	AVP1;AVP1	0	0	646680	0	0	0	1	1	1	1.7	1.7	1.7	67.706	0.0070093	6.1067	3626100	2	0	475100	1209600	0	1941400	0	164820	0	21595	54981	0	88244	0	0	0	0	0	1	1	0	1.7	1.7	0	1.7	1.7
A8MRC4;P48006;Q9SI20	A8MRC4;P48006;Q9SI20	Translation elongation factor EF1B/ribosomal protein S6 family protein;Elongation factor 1-delta 1	eEF-1Bb1;At1g30230	7233000	8197300	8926700	0	0	0	2	2	2	10	10	10	28.776	0	12.269	33651000	4	6771300	9307400	15635000	1938000	0	0	2804300	564270	775610	1302900	161500	0	0	1	0	3	0	0	0	10	10	10	5	0	0
A8MRL0;P59226;P59169;Q9FX60;Q9LR02;Q9FXI7;Q9FKQ3	A8MRL0;P59226;P59169;Q9FX60;Q9LR02;Q9FXI7;Q9FKQ3	Histone superfamily protein;Histone H3.2;Histone H3.3	H3.3;HTR2;HTR4	5066100	5266200	6273300	0	0	0	2	2	2	8.5	8.5	8.5	18.702	0	19.572	41762000	8	4467200	5932000	11672000	6480800	5733300	7476300	5966000	638170	847430	1667500	925830	819040	1068000	1	1	3	1	1	1	8.5	8.5	8.5	4.3	4.3	4.3
A8MRV1;P59259	A8MRV1;P59259	Histone H4;Histone H4	At1g07660;At1g07660	10665000	10563000	10682000	21735000	13718000	44412000	3	3	3	32.6	32.6	32.6	9.3939	0	19.779	121110000	14	6948100	8271200	15178000	29218000	23274000	38218000	24221000	1389600	1654200	3035500	5843600	4654700	7643500	1	1	2	4	2	4	23.3	23.3	23.3	32.6	32.6	32.6
A8MRX2;Q9M8X9;Q42340;F4JWM1	A8MRX2;Q9M8X9;Q42340;F4JWM1	Ribosomal protein S5 domain 2-like superfamily protein;40S ribosomal protein S16-2	At5g18380;RPS16B	9379100	9053200	14096000	13761000	12829000	12463000	2	2	1	12.5	12.5	6.9	16.544	0	12.633	85419000	9	8494600	10042000	26707000	13979000	14364000	11834000	8541900	849460	1004200	2670700	1397900	1436400	1183400	2	2	2	1	1	1	12.5	12.5	12.5	12.5	12.5	12.5
A8MRZ7;F4JEL5;F4JEL4;A0A1I9LSZ7;P41376;F4HV96;P41377;Q9CAI7;Q94A52	A8MRZ7;F4JEL5;F4JEL4;A0A1I9LSZ7;P41376;F4HV96;P41377;Q9CAI7	Eukaryotic translation initiation factor 4A1;Eukaryotic translation initiation factor 4A1	EIF4A1;EIF4A1	27166000	39027000	41128000	31842000	25360000	25765000	9	9	9	27.9	27.9	27.9	45.7	0	97.687	248810000	27	35739000	47570000	88319000	28488000	26606000	22083000	10818000	1553900	2068300	3839900	1238600	1156800	960140	3	6	11	3	2	2	27.9	27.9	27.9	22.1	21.6	21.6
A8MS28;P51419	A8MS28;P51419	Ribosomal L27e protein family;60S ribosomal protein L27-3	At4g15000;RPL27C	16193000	15896000	18118000	0	11140000	13297000	2	2	1	14.5	14.5	8.4	15.035	0	21.259	98197000	10	14816000	17192000	33633000	6775400	12311000	13471000	16366000	2469300	2865300	5605500	1129200	2051800	2245100	2	2	2	1	2	1	14.5	14.5	14.5	8.4	14.5	14.5
A8MS69;Q42524	A8MS69;Q42524	4-coumarate:CoA ligase 1;4-coumarate--CoA ligase 1	4CL1;4CL1	95013000	93687000	70764000	150540000	124600000	119190000	8	8	8	22.8	22.8	22.8	58.546	0	55.753	717980000	19	33036000	43953000	77851000	229170000	193400000	140570000	27615000	1270600	1690500	2994300	8814200	7438400	5406700	3	5	11	0	0	0	22.8	22.8	22.8	6.5	6.5	7.4
A8MS79;F4K083;Q9LUB2	A8MS79;F4K083;Q9LUB2	Aldolase-type TIM barrel family protein;Aldolase-type TIM barrel family protein	MIF21.11;MIF21.11	0	0	1653500	0	0	0	1	1	1	4.7	4.7	4.7	35.213	0	6.5077	8036600	1	1197300	1845200	3092800	624020	693580	583660	446480	66519	102510	171820	34668	38532	32426	0	0	1	0	0	0	4.7	4.7	4.7	4.7	4.7	4.7
A8MS83;Q9M3C3;Q8LD46	A8MS83;Q9M3C3;Q8LD46	Ribosomal protein L23AB;60S ribosomal protein L23a-2	RPL23AB;RPL23AB	22305000	27926000	34771000	13707000	17075000	16241000	3	3	3	20.3	20.3	20.3	16.744	0	32.735	164370000	7	25967000	29020000	66307000	10980000	17575000	14517000	32873000	5193300	5804000	13261000	2196000	3515000	2903400	1	2	4	0	0	0	20.3	20.3	20.3	15.5	15.5	15.5
ArathEULS3;Q945P1	ArathEULS3;Q945P1	Ricin B-like lectin EULS3	EULS3	61375000	19005000	10293000	99568000000	86884000000	106910000000	29	29	29	76.2	76.2	76.2	38.359	0	323.31	365320000000	1900	67704000	22276000	20290000	156850000000	105390000000	102960000000	22832000000	4231500	1392300	1268100	9803400000	6586900000	6435200000	11	1	2	557	665	664	44.4	46.2	37.1	72.4	76.2	74.1
B3H4B6;Q9T029;Q8GYL5;Q9SIW5	B3H4B6;Q9T029;Q8GYL5;Q9SIW5	Ribosomal protein S25 family protein;40S ribosomal protein S25-4	At4g39200;RPS25E	0	0	0	0	0	4625700	1	1	1	13.1	13.1	13.1	11.925	0.0047506	6.1624	13783000	1	0	0	0	5225600	3946300	4611000	2297200	0	0	0	870940	657720	768510	0	0	0	1	0	0	0	0	0	13.1	13.1	13.1
B3H5S2;P10798;P10797;F4KA76;P10796	B3H5S2;P10798;P10797;F4KA76;P10796	Ribulose bisphosphate carboxylase small chain;Ribulose bisphosphate carboxylase small chain 3B, chloroplastic	RBCS3B;RBCS-3B	105280000	155250000	157290000	157940000	169060000	199030000	6	6	5	28.5	28.5	24.2	20.84	0	84.641	1215900000	50	91178000	194240000	300790000	175270000	231680000	222770000	93533000	7013700	14942000	23138000	13482000	17821000	17136000	7	9	13	6	7	8	28.5	28.5	28.5	28.5	28.5	28.5
B9DFF8;Q0WV25;P29511;B9DGT7;Q56WH1;B9DHQ0;P11139	B9DFF8;Q0WV25;P29511;B9DGT7;Q56WH1;B9DHQ0	Tubulin alpha chain;Tubulin alpha-4 chain;Tubulin alpha-6 chain	TUA6;TUBA4;NA	39632000	60109000	56476000	34361000	30137000	24504000	5	5	5	15.5	15.5	15.5	47.235	0	114.51	302820000	26	35626000	70422000	110670000	35883000	27910000	22307000	17813000	2095700	4142500	6509800	2110800	1641800	1312200	4	7	7	4	3	1	10.8	15.5	15.5	15.5	12.6	13.1
B9DFG0;B3H5E3;F4IFZ9;P54887;P54888	B9DFG0;B3H5E3;F4IFZ9;P54887;P54888	AT2G39800 protein;Delta 1-pyrroline-5-carboxylate synthase 2	P5CS1;P5CS2	0	0	1264700	0	0	0	1	1	1	1.8	1.8	1.8	66.758	0.0049628	6.2213	7203400	3	962750	1367100	2365500	1022200	797630	688230	189560	25335	35976	62250	26900	20990	18111	0	0	2	0	1	0	1.8	1.8	1.8	1.8	1.8	1.8
B9DG17;Q08682	B9DG17;Q08682	40S ribosomal protein SA;40S ribosomal protein Sa-1	P40;RPSaA	4807400	5039100	3850600	3149800	3230500	17899000	3	3	3	13.3	13.3	13.3	31.981	0	20.853	43166000	7	6385700	8746700	10302000	2936200	3441300	11355000	3083300	456120	624760	735830	209730	245810	811040	1	1	2	0	0	3	13.3	13.3	13.3	9.5	9.5	9.5
B9DG18;A0A1P8AWT7;Q42547;F4HUL6;Q2V4M4;A0A1P8AWR0	B9DG18;A0A1P8AWT7;Q42547;F4HUL6;Q2V4M4;A0A1P8AWR0	AT1G20620 protein;Catalase 3;Catalase-3	CAT3;CAT3;CAT3	65693000	82741000	74972000	260190000	224750000	254000000	12	12	9	32	32	23.9	55.967	0	170.59	1067600000	75	76286000	107440000	177960000	255040000	211250000	239580000	42702000	3051400	4297600	7118500	10202000	8449900	9583200	8	12	16	13	13	13	32	32	32	27.4	24.5	24.5
C0Z2L8;O04487	C0Z2L8;O04487	AT1G09640 protein;Probable elongation factor 1-gamma 1	At1g09640;At1g09640	0	4554000	4534500	0	0	0	4	2	2	21.9	10.9	10.9	29.832	0	11.712	19167000	2	3824800	5033500	8445500	0	1863500	0	2129700	424980	559280	938390	0	207050	0	0	1	1	0	0	0	21.9	21.9	21.9	7.5	14.7	7.5
F4HRW5;P51413;Q93VI3	F4HRW5;P51413;Q93VI3	Ribosomal protein L22p/L17e family protein;60S ribosomal protein L17-2	At1g67430;RPL17B	33691000	28915000	34257000	4256300	7830800	6190300	4	4	4	22.1	22.1	22.1	14.767	0	30.105	147040000	15	30825000	31571000	65489000	3772100	7715900	7666400	18380000	3853100	3946400	8186200	471520	964490	958300	3	5	4	1	1	1	22.1	22.1	22.1	13.7	13.7	21.4
F4HS98;A0A1P8AR50;F4HS99;A0A1P8ATX7;F4HZK4;F4JKH6	F4HS98;A0A1P8AR50;F4HS99	Tetratricopeptide repeat (TPR)-like superfamily protein;Tetratricopeptide repeat (TPR)-like superfamily protein	At1g01320;NA	6975700	7146100	7730700	0	0	0	5	5	5	3.7	3.7	3.7	197.5	0	45.063	31613000	8	6789200	8856800	15967000	0	0	0	385520	82795	108010	194720	0	0	0	1	2	5	0	0	0	3.7	3.7	3.3	0	0	0
F4HU93;Q05431;F4JFY4;F4JFY5;Q42592	F4HU93;Q05431	Ascorbate peroxidase 1;L-ascorbate peroxidase 1, cytosolic	APX1;APX1	89354000	106300000	86886000	90133000	83652000	133320000	11	11	11	63.5	63.5	63.5	27.52	0	98.829	667950000	68	89449000	114180000	145420000	90547000	101860000	126490000	47711000	6389200	8155900	10387000	6467700	7276100	9034700	10	15	17	7	9	10	63.5	56.2	63.5	59	63.5	59.8
F4HXD1;Q9C9P3;A0A1P8AZM7;F4IFA4	F4HXD1;Q9C9P3;A0A1P8AZM7;F4IFA4	ADP-glucose pyrophosphorylase family protein;ADP-glucose pyrophosphorylase family protein	At1g74910;F9E10.24	3923500	3933300	3459400	0	0	0	2	2	2	6.7	6.7	6.7	42.896	0	11.772	18043000	2	3554800	4387100	6305100	824110	1259200	1712300	784460	154560	190740	274130	35831	54746	74450	0	0	2	0	0	0	6.7	6.7	6.7	3.6	3.6	3.6
F4HZE0;Q8L770	F4HZE0;Q8L770	ATP-dependent Clp protease proteolytic subunit;ATP-dependent Clp protease proteolytic subunit-related protein 3, chloroplastic	At1g09130;NA	8938400	8756400	11532000	6022700	7950900	7069900	4	4	4	11.1	11.1	11.1	40.919	0	23.873	62407000	5	6461900	14073000	23349000	5404500	7088800	6029200	2971700	307710	670150	1111900	257360	337560	287110	0	1	4	0	0	0	9.2	11.1	11.1	9.2	9.2	9.2
F4I1C1;P48347;Q9S9Z8;F4KHY7;P48348;Q9C5W6	F4I1C1;P48347;Q9S9Z8	General regulatory factor 10;14-3-3-like protein GF14 epsilon	GRF10;GRF10	4929300	4958700	5816600	0	0	0	3	2	2	11.6	7.6	7.6	28.568	0	11.04	20644000	2	4396300	5673700	10573000	0	0	0	1290200	274770	354610	660840	0	0	0	0	0	2	0	0	0	7.6	7.6	7.6	4	4	4
F4I1L3	F4I1L3	Acetyl-CoA carboxylase 2	ACC2	0	0	3186200	0	0	0	1	1	1	1.4	1.4	1.4	262.73	0	66.209	66761000	2	8071800	11660000	5959500	26151000	7665200	7254000	534090	64574	93276	47676	209210	61321	58032	0	0	0	2	0	0	1.4	1.4	1.4	1.4	1.4	1.4
F4I2F8;O48741	F4I2F8;O48741	NADPH-protochlorophyllide oxidoreductase;Protochlorophyllide reductase C, chloroplastic	POR;PORC	5330700	5580900	6677100	2548700	2787700	2660700	3	3	2	7.5	7.5	5.8	43.625	0	18.534	30949000	7	4928000	5778800	10908000	3009400	3162100	3162800	1289500	205330	240780	454480	125390	131750	131790	2	2	3	0	0	0	7.5	7.5	4.8	7.5	4.8	7.5
F4I3L1;P50318	F4I3L1;P50318	Phosphoglycerate kinase;Phosphoglycerate kinase 2, chloroplastic	At1g56190;At1g56190	15386000	18009000	18859000	11596000	0	0	11	4	3	37	13.6	9.9	42.615	0	25.064	89738000	11	17474000	19811000	36174000	7048400	5205000	4026600	3451500	672070	761950	1391300	271090	200190	154870	1	3	6	0	1	0	37	37	37	27.4	23	19.3
F4IEG8;Q9XF91	F4IEG8;Q9XF91	Chlorophyll A-B binding family protein;Photosystem II 22 kDa protein, chloroplastic	NPQ4;PSBS	0	0	0	0	8448500	7425200	2	2	2	11.7	11.7	11.7	21.981	0	11.492	38866000	2	2216800	4967600	6231400	8618700	9424400	7407500	3886600	221680	496760	623140	861870	942440	740750	0	0	0	0	1	1	7.8	7.8	7.8	11.7	11.7	11.7
F4IFG1;F4IFG2;Q8LFT2;A0A1P8AX46	F4IFG1;F4IFG2;Q8LFT2;A0A1P8AX46	Dynamin related protein;Dynamin related protein;Dynamin-related protein 3B	DRP3B;DRP3B;NA	29103000	34026000	34940000	0	0	0	9	9	6	13.1	13.1	8.6	86.691	0	125.23	130330000	16	27159000	35481000	66678000	507030	256530	248430	2369600	493790	645110	1212300	9218.8	4664.2	4516.8	2	4	10	0	0	0	13.1	13.1	13.1	0.9	0.9	0.9
F4IGR3;Q9SLF7;A0A1P8B2C7;F4IGR5;F4IGR4	F4IGR3;Q9SLF7	60S acidic ribosomal protein family;60S acidic ribosomal protein P2-2	At2g27710;RPP2B	21258000	45942000	43560000	25112000	15613000	15584000	3	3	2	43.9	43.9	33.7	10.243	0	28.122	206540000	17	27190000	46144000	78452000	19714000	18111000	16926000	34423000	4531600	7690600	13075000	3285700	3018500	2821000	2	4	4	3	2	2	43.9	43.9	43.9	43.9	43.9	43.9
F4IHJ8;Q9SIK2	F4IHJ8;Q9SIK2	Ribosomal protein S25 family protein;40S ribosomal protein S25-2	At2g21580;RPS25B	0	0	3839900	0	0	0	1	1	1	13.1	13.1	13.1	11.941	0.0048193	6.1734	21768000	2	1728000	2169700	11483000	2947100	3440400	0	3628000	288000	361610	1913800	491180	573390	0	0	0	2	0	0	0	13.1	13.1	13.1	13.1	13.1	0
F4IHK9;Q03250	F4IHK9;Q03250	Cold, circadian rhythm, and rna binding 2;Glycine-rich RNA-binding protein 7	GRP7;RBG7	0	0	0	37971000	24875000	36880000	4	4	3	30.2	30.2	25.2	15.548	0	37.521	127280000	5	3842400	7592600	12614000	35919000	34661000	32652000	11571000	349310	690240	1146700	3265400	3151000	2968400	0	0	0	1	2	2	21.4	21.4	21.4	20.1	30.2	20.1
F4IVZ7;P10896	F4IVZ7;P10896	Rubisco activase;Ribulose bisphosphate carboxylase/oxygenase activase, chloroplastic	RCA;RCA	1115100000	1211800000	1200100000	581080000	543940000	492640000	14	14	14	48.1	48.1	48.1	48.5	0	323.31	7699300000	199	1257700000	1609100000	2952500000	675640000	669510000	534800000	405230000	66197000	84688000	155400000	35560000	35237000	28147000	29	41	71	19	21	18	48.1	48.1	48.1	48.1	46.5	46.5
F4IWB9;O23391;Q9LIG9;Q9LIG8;Q9FI39	F4IWB9;O23391;Q9LIG9;Q9LIG8;Q9FI39	Cytochrome P450, family 705, subfamily A, polypeptide 28;Cytochrome P450 like protein	CYP705A28;dl3720w	0	0	0	0	0	245240000	1	1	1	2	2	2	39.532	0	6.8018	680170000	6	0	0	0	227810000	207890000	244460000	35798000	0	0	0	11990000	10942000	12866000	0	0	0	2	2	2	0	0	0	2	2	2
F4J0U9;Q9M591	F4J0U9;Q9M591	Dicarboxylate diiron protein, putative (Crd1);Magnesium-protoporphyrin IX monomethyl ester [oxidative] cyclase, chloroplastic	CRD1;C	0	0	2007800	0	0	0	1	1	1	4.2	4.2	4.2	39.178	0.0047733	6.1658	12191000	1	1439900	77196	3755500	2357900	2628200	1932300	641630	75786	4063	197660	124100	138320	101700	0	0	1	0	0	0	4.2	4.2	4.2	4.2	4.2	4.2
F4J1V2;P42825;Q94AW8	F4J1V2;P42825;Q94AW8	DNAJ homologue 3;Chaperone protein dnaJ 2;Chaperone protein dnaJ 3	J3;ATJ2;NA	0	4019900	5514500	0	0	0	2	2	2	7.9	7.9	7.9	37.674	0	12.037	32973000	3	2303100	4491800	10200000	4387600	4070200	7520400	2060800	143940	280740	637510	274220	254380	470030	0	0	2	0	1	0	3.5	7.9	7.9	3.5	3.5	3.5
F4J296;Q9LY66	F4J296;Q9LY66	Ribosomal protein;50S ribosomal protein L1, chloroplastic	EMB3126;RPL1	7272100	7510700	9221500	0	0	0	2	2	2	9.3	9.3	9.3	31.646	0	21.343	31423000	3	6337900	9450000	15636000	0	0	0	1964000	396120	590630	977220	0	0	0	0	1	2	0	0	0	9.3	9.3	9.3	0	0	0
F4J3P1;P49690	F4J3P1;P49690	Ribosomal protein L14p/L23e family protein;60S ribosomal protein L23	emb2171;RPL23A	0	18283000	0	0	0	0	2	2	2	14.4	14.4	14.4	13.406	0	12.489	79919000	4	15158000	20123000	18258000	7319800	13480000	5580800	9989900	1894700	2515400	2282200	914970	1685000	697600	1	0	1	0	0	2	14.4	14.4	6.4	6.4	14.4	14.4
F4J737;F4J738	F4J737;F4J738	ARM repeat superfamily protein;Importin beta-like SAD2 homolog	At3g59020;At3g59020	2072300	2185000	2749100	0	0	0	2	2	2	2.3	2.3	2.3	117.64	0	11.408	9880200	2	1826000	2460600	5119200	0	474430	0	219560	40578	54680	113760	0	10543	0	0	0	2	0	0	0	2.3	2.3	2.3	0	1.2	0
F4JBY2;Q8RWV0;F4IW47	F4JBY2;Q8RWV0	Transketolase;Transketolase-1, chloroplastic	AtTKL1;TKL-1	81484000	96247000	111910000	102560000	84185000	71908000	14	14	14	28.6	28.6	28.6	79.838	0	138.91	642610000	46	73297000	100430000	178000000	101750000	104650000	84479000	19473000	2221100	3043300	5394100	3083300	3171300	2560000	8	8	16	4	6	4	25.5	25.5	26.8	25.4	27.3	26.4
F4JD96;Q9SFU1;Q9SVR0	F4JD96;Q9SFU1;Q9SVR0	Ribosomal protein L13 family protein;60S ribosomal protein L13a-1	At3g07110;RPL13AA	21484000	19320000	31547000	17244000	16678000	19129000	5	5	3	30	30	16.9	23.594	0	35.503	153190000	8	18690000	22482000	56026000	18084000	17772000	20136000	13926000	1699100	2043800	5093300	1644000	1615600	1830600	1	1	6	0	0	0	23.7	23.7	30	23.7	23.7	23.7
F4JDB5	F4JDB5	Transmembrane protein	At3g13433	0	0	0	0	0	19828000	1	1	1	14	14	14	5.7358	0	20.392	58069000	4	0	0	0	25576000	12728000	19765000	29035000	0	0	0	12788000	6363900	9882700	0	0	0	2	1	1	0	0	0	14	14	14
F4JE46;F4JE43;A8MS75;Q01667	F4JE46;F4JE43;A8MS75;Q01667	Chlorophyll a-b binding protein, chloroplastic;Chlorophyll a-b binding protein, chloroplastic	LHCA1;LHCA1	0	0	3871300	0	0	0	1	1	1	17.1	17.1	17.1	17.541	0	8.18	24586000	2	3421500	4370600	7241100	4009200	3576800	1966400	4097600	570260	728430	1206800	668200	596130	327740	0	0	2	0	0	0	17.1	17.1	17.1	17.1	17.1	17.1
F4JFN3	F4JFN3	Heat shock protein 90-6, mitochondrial	HSP90-6	0	0	884620	0	0	0	2	1	1	3.3	1.5	1.5	90.566	0.004717	6.1436	3188300	1	684810	848860	1654600	0	0	0	67836	14570	18061	35205	0	0	0	0	0	1	0	0	0	3.3	1.5	3.3	1.8	1.8	1.8
F4JJ15;Q8S944	F4JJ15;Q8S944	Dynamin-related protein 3A;Dynamin-related protein 3A	DRP3A;DRP3A	0	0	959980	0	0	0	4	1	1	5.8	1.5	1.5	89.754	0	6.3299	3842700	2	948620	1098500	1795600	0	0	0	72504	17898	20727	33879	0	0	0	0	1	1	0	0	0	5.8	5.8	5.8	0.9	0.9	0.9
F4JJ94;P42643;F4HWQ5;Q01525;Q96300;P46077;P42645	F4JJ94;P42643	General regulatory factor 1;14-3-3-like protein GF14 chi	GRF1;GRF1	5591500	6571000	7115700	0	0	0	5	5	3	17.6	17.6	11.3	35.838	0	30.296	62077000	8	5178800	7490400	12541000	12998000	14929000	8940600	3651600	304630	440610	737680	764570	878150	525920	1	2	2	1	1	1	14.5	14.5	14.5	6.9	6.9	6.9
F4JLP5	F4JLP5	Dihydrolipoyl dehydrogenase 2, chloroplastic	LPD2	9987100	11108000	34719000	2861400	4109700	4178800	5	5	2	9.9	9.9	3.7	60.144	0	51.19	101100000	13	19223000	27579000	49087000	1055200	2083200	2070800	3610700	686540	984960	1753100	37684	74399	73957	1	3	9	0	0	0	9.9	9.9	9.9	4.6	4.6	6.9
F4JM86;A0A1P8B564;P25819	F4JM86;A0A1P8B564;P25819	Catalase;Catalase;Catalase-2	CAT2;CAT2;CAT2	34280000	49377000	49986000	95579000	75440000	109110000	9	7	6	27.2	21.9	19.8	54.994	0	77.778	472460000	42	18353000	41270000	100830000	103680000	100120000	108210000	19686000	764710	1719600	4201400	4320100	4171700	4508600	4	5	14	5	7	7	18.6	23.4	27.2	27.2	24.3	24.3
F4JMU5;Q9SZD6	F4JMU5;Q9SZD6	Elongation factor Ts, mitochondrial;Elongation factor Ts, mitochondrial	emb2726;emb2726	0	0	2187600	0	0	0	2	2	2	3.2	3.2	3.2	76.855	0	11.867	6553800	2	1089800	1372200	4091800	0	0	0	187250	31138	39205	116910	0	0	0	0	0	2	0	0	0	1.8	1.8	3.2	0	0	0
F4JQ55;Q9STX5	F4JQ55;Q9STX5	Chaperone protein htpG family protein;Endoplasmin homolog	SHD;HSP90-7	0	1977800	1667800	0	3384700	0	2	2	2	2.6	2.6	2.6	94.148	0	11.542	13069000	2	280520	1766000	3331000	1609300	4068800	2013000	311160	6679	42049	79308	38318	96876	47928	0	0	2	0	0	0	0.9	2.6	2.6	0.9	2.6	0.9
F4JRT7;Q9SW21	F4JRT7;Q9SW21	Acyl carrier protein 4;Acyl carrier protein 4, chloroplastic	ACP4;ACP4	0	0	2694300	0	0	0	1	1	1	10.7	10.7	10.7	15.938	0	7.0062	16047000	2	2426500	4657100	5039500	1269200	1216300	1438900	2674600	404420	776180	839910	211540	202710	239820	0	1	1	0	0	0	10.7	10.7	10.7	10.7	10.7	10.7
F4JUJ5;Q944G9	F4JUJ5;Q944G9	Fructose-bisphosphate aldolase;Fructose-bisphosphate aldolase 2, chloroplastic	FBA2;FBA2	0	0	2407200	0	0	0	1	1	1	3.4	3.4	3.4	41.344	0.0049383	6.2163	10010000	2	1669900	3837200	4502500	0	0	0	435200	72606	166830	195760	0	0	0	0	1	1	0	0	0	3.4	3.4	3.4	0	0	0
F4JVC0;F4JVB9;F4JVC1;Q03251	F4JVC0;F4JVB9;F4JVC1;Q03251	Cold, circadian rhythm, and RNA binding 1;Cold, circadian rhythm, and RNA binding 1	CCR1;CCR1	0	0	3201600	0	0	0	2	1	1	21.7	13	13	10.23	0	16.272	75799000	4	1433900	3219300	5988500	30688000	12695000	21774000	10828000	204840	459900	855500	4384000	1813600	3110600	0	0	1	1	1	1	21.7	21.7	21.7	21.7	21.7	21.7
F4K231;Q42602	F4K231;Q42602	Cytochrome P450, family 89, subfamily A, polypeptide 3;Cytochrome P450 89A2	CYP89A3;CYP89A2	0	0	0	0	0	95596000	1	1	1	1.6	1.6	1.6	57.738	0	15.897	278880000	3	0	0	0	114920000	68662000	95294000	8996000	0	0	0	3707100	2214900	3074000	0	0	0	1	1	1	0	0	0	1.6	1.6	1.6
F4K410;F4K409	F4K410;F4K409	Putative elongation factor TypA-like SVR3, chloroplastic;Elongation factor family protein	SVR3;SVR3	8690500	9665300	11661000	0	0	0	5	5	5	9.5	9.5	9.5	74.314	0	30.269	39666000	5	8507600	10383000	20775000	0	0	0	1166600	250220	305390	611030	0	0	0	0	0	5	0	0	0	9.5	9.5	9.5	0	0	0
F4K5C7;Q93VH9;P49204;F4IMI7	F4K5C7;Q93VH9;P49204;F4IMI7	40S ribosomal protein S4;40S ribosomal protein S4-1;40S ribosomal protein S4-2	At5g07090;RPS4A;NA	56273000	41137000	43915000	50618000	42996000	39839000	6	6	1	27.5	27.5	2.9	27.707	0	146.51	330570000	23	41992000	43812000	109070000	54420000	56498000	24779000	20661000	2624500	2738300	6816800	3401200	3531100	1548700	3	4	7	2	3	4	18.4	18.4	23.8	16.8	24.2	21.3
F4KA24	F4KA24	DUF223 domain-containing protein	At5g28885	120300	0	0	0	0	0	1	1	1	3.8	3.8	3.8	21.264	0.009009	5.9856	25578000	1	108000	0	0	11215000	4856800	9397900	1967500	8308	0	0	862690	373600	722910	0	0	0	1	0	0	3.8	0	0	3.8	3.8	3.8
F4KDU5;P49691	F4KDU5;P49691	Ribosomal protein L4/L1 family;60S ribosomal protein L4-2	At5g02870;RPL4D	13128000	14125000	23386000	0	0	0	8	2	2	25.4	6.9	6.9	44.592	0	46.899	88503000	9	9904400	14942000	48691000	0	8397600	6568500	4916800	550250	830090	2705000	0	466530	364920	2	2	3	0	1	1	25.4	25.4	25.4	16.5	20.2	20.2
F4KDZ4;Q9ZP05;A8MRP1;A0A1P8BBQ0;B3H560;O82399	F4KDZ4;Q9ZP05;A8MRP1;A0A1P8BBQ0;B3H560	Malate dehydrogenase;Malate dehydrogenase 2, peroxisomal;Malate dehydrogenase	PMDH2;PMDH2;NA	13496000	15434000	11541000	14585000	17577000	15232000	4	4	4	16.2	16.2	16.2	34.975	0	24.02	100260000	7	9610000	15113000	21234000	18931000	21745000	13623000	5897500	565300	889020	1249000	1113600	1279100	801380	0	2	1	1	3	0	12.9	12.9	12.9	16.2	16.2	12.9
F4KE21;Q42533	F4KE21;Q42533	Biotin carboxyl carrier protein of acetyl-CoA carboxylase;Biotin carboxyl carrier protein of acetyl-CoA carboxylase 1, chloroplastic	CAC1;NA	0	0	2921600	0	0	0	1	1	1	4.3	4.3	4.3	26.927	0.0025189	6.2712	23526000	2	2333100	2611300	5464700	6233000	6884000	0	2138700	212100	237390	496790	566640	625820	0	0	0	1	0	0	1	4.3	4.3	4.3	4.3	4.3	4.3
O03042;F4INE2;P93292	O03042	Ribulose bisphosphate carboxylase large chain	rbcL	150300000	223950000	165060000	122870000	107160000	135250000	9	9	9	27.3	27.3	27.3	52.954	0	208.28	1106500000	82	143930000	274200000	367900000	99983000	104660000	115780000	50293000	6542400	12464000	16723000	4544700	4757100	5262700	11	18	20	7	12	14	27.3	27.3	27.3	21.7	21.7	21.7
O04130	O04130	D-3-phosphoglycerate dehydrogenase 2, chloroplastic	PGDH2	7292000	7467500	13995000	0	3584700	2903500	5	4	4	11.4	9.6	9.6	66.453	0	24.192	44204000	5	11230000	11052000	19492000	0	1540600	889080	1578700	401080	394730	696140	0	55020	31753	1	0	4	0	0	0	11.4	9.8	9.8	0	7.1	7.1
O04603	O04603	50S ribosomal protein L5, chloroplastic	RPL5	6214700	6384400	6359000	13489000	6794800	8787100	3	3	3	16	16	16	28.343	0	17.889	56152000	4	4614500	8583300	15418000	10308000	6926500	10302000	2955400	242870	451750	811460	542550	364550	542200	0	0	1	2	0	1	12.6	16	16	12.6	12.6	12.6
O04616;B3H429	O04616	Protein CURVATURE THYLAKOID 1A, chloroplastic	CURT1A	14154000	14711000	19971000	0	0	0	4	4	4	11.6	11.6	11.6	17.697	0	24.445	71936000	8	11767000	17126000	37728000	0	5314800	0	7992900	1307400	1902900	4192000	0	590530	0	1	3	4	0	0	0	10.4	11.6	11.6	0	6.1	0
O22860	O22860	60S ribosomal protein L38	RPL38A	0	0	2597200	0	0	0	1	1	1	10.1	10.1	10.1	8.1216	0	6.4583	10662000	3	2853900	2844600	4963200	0	0	0	3553900	951310	948200	1654400	0	0	0	1	1	1	0	0	0	10.1	10.1	10.1	0	0	0
O23016	O23016	Probable voltage-gated potassium channel subunit beta	KAB1	0	0	0	0	0	0	1	1	1	2.4	2.4	2.4	36.538	0	7.1341	0	1	0	0	0	0	0	0	0	0	0	0	0	0	0	0	0	0	0	0	1	0	0	0	0	0	2.4
O23049	O23049	50S ribosomal protein L6, chloroplastic	RPL6	28540000	29272000	32566000	52644000	30058000	53443000	7	7	7	36.3	36.3	36.3	24.705	0	98.286	261510000	32	24532000	36969000	66217000	44535000	36005000	53251000	18679000	1752300	2640700	4729800	3181100	2571800	3803700	3	6	8	5	5	5	30.5	36.3	36.3	33.2	33.2	36.3
O23254	O23254	Serine hydroxymethyltransferase 4	SHM4	9002400	10575000	10645000	12080000	10941000	0	3	3	3	7.6	7.6	7.6	51.717	0	21.9	67510000	9	7813900	12465000	22479000	11513000	10809000	2429700	3214700	372090	593580	1070400	548250	514700	115700	1	2	5	0	1	0	7.6	7.6	7.6	5.7	5.7	2.3
O23255;F4JTV5;F4JTV4;A8MQP1;Q9LK36	O23255;F4JTV5;F4JTV4;A8MQP1	Adenosylhomocysteinase 1;S-adenosyl-L-homocysteine hydrolase;Adenosylhomocysteinase	SAHH1;HOG1;NA	15018000	15613000	19849000	139850000	106770000	149450000	11	11	11	30.1	30.1	30.1	53.378	0	85.837	505680000	29	16690000	20741000	33835000	151270000	133070000	150070000	20227000	667610	829640	1353400	6050600	5322900	6002800	1	0	2	7	8	11	26.8	26.8	24.9	28.2	30.1	28.7
O23290	O23290	60S ribosomal protein L36a	RPL36AA	611790	0	724270	213200000	305190000	491910000	2	2	2	8.6	8.6	8.6	12.125	0	69.719	1062200000	18	3877300	4859400	9453800	180230000	363190000	500620000	265560000	969320	1214800	2363500	45056000	90799000	125150000	1	1	2	4	6	4	8.6	7.6	8.6	8.6	8.6	8.6
O23654	O23654	V-type proton ATPase catalytic subunit A	VHA-A	6307100	6259200	6654700	6145200	0	0	3	3	3	5.6	5.6	5.6	68.812	0	18.571	36787000	4	5358400	6662900	12734000	6536200	3237900	2257500	968080	141010	175340	335110	172010	85209	59408	0	0	3	0	1	0	5.6	5.6	5.6	5.6	1.4	1.4
O24456	O24456	Receptor for activated C kinase 1A	RACK1A	5853800	5941900	5541300	0	0	10218000	4	4	4	12.8	12.8	12.8	35.747	0	23.344	37263000	6	5331300	7903300	10510000	1857400	2871100	8789400	1863100	266560	395170	525520	92868	143560	439470	1	1	2	0	0	2	12.8	12.8	12.8	4	7.3	10.7
O24457	O24457	Pyruvate dehydrogenase E1 component subunit alpha-3, chloroplastic	PDH-E1	17433000	20259000	40756000	10838000	11031000	12140000	7	7	7	18.7	18.7	18.7	47.173	0	52.682	143860000	13	23732000	34604000	64891000	4734100	7402600	8499400	5994300	988830	1441800	2703800	197260	308440	354140	1	4	8	0	0	0	18.7	18.7	16.1	11.7	13.8	14
O48549;A8MS03	O48549;A8MS03	40S ribosomal protein S6-1;Ribosomal protein S6	RPS6A;RPS6	0	0	16693000	0	0	0	4	1	1	13.2	6.4	6.4	28.367	0	13.635	81163000	7	10495000	11242000	31222000	9481100	9023500	9698700	8116300	1049500	1124200	3122200	948110	902350	969870	1	2	1	1	1	1	13.2	13.2	13.2	13.2	13.2	13.2
O49195;B3H5J6	O49195;B3H5J6	Vegetative storage protein 1;Vegetative storage protein 1	VSP1;VSP1	6660000	6951400	8367200	0	0	0	3	3	3	10.4	10.4	10.4	30.261	0	18.598	39426000	7	4736300	6660300	19924000	0	4656100	3449200	3942600	473630	666030	1992400	0	465610	344920	0	1	4	0	1	1	6.7	6.7	10.4	0	3.7	3.7
O49485	O49485	D-3-phosphoglycerate dehydrogenase 1, chloroplastic	PGDH1	60456000	65865000	79235000	8974100	9098300	11096000	9	9	8	21.6	21.6	19.7	63.324	0	68.392	302760000	24	57296000	75506000	142300000	5174600	13960000	8523500	10440000	1975700	2603600	4906800	178430	481380	293910	4	6	13	0	0	1	21.6	21.6	21.6	10	19.2	17.2
O49513	O49513	Ras-related protein RABA1e	RABA1E	0	0	0	0	0	0	1	1	1	5.1	5.1	5.1	24.33	0.0069124	6.0671	0	1	0	0	0	0	0	0	0	0	0	0	0	0	0	0	0	1	0	0	0	0	0	5.1	0	0	0
O50008;Q0WNZ5	O50008	5-methyltetrahydropteroyltriglutamate--homocysteine methyltransferase 1	MS1	140610000	181880000	168650000	178450000	153670000	122580000	17	17	8	31.5	31.5	17	84.356	0	246.24	1095500000	87	156020000	217020000	279250000	138200000	168960000	136070000	28830000	4105800	5711000	7348800	3636900	4446400	3580700	11	18	21	13	14	10	31.5	31.5	29	30.2	31.5	26
O64768;Q9XI87;Q93ZU3;O82754;Q9SA26;A0A1P8ASK1;Q9SAJ2	O64768;Q9XI87;Q93ZU3;O82754;Q9SA26;A0A1P8ASK1;Q9SAJ2	Kinase superfamily with octicosapeptide/Phox/Bem1p domain-containing protein;At1g14000	At2g35050;VH1-interacting	3389800	3418100	4853500	0	0	0	2	2	2	1.3	1.3	1.3	139.7	0	11.329	15801000	2	3084000	3817200	8900000	0	0	0	298140	58189	72022	167930	0	0	0	0	0	2	0	0	0	1.3	1.3	1.3	0	0	0
O64856;B9DGK6	O64856;B9DGK6	At2g44210/F4I1.2;AT2G44210 protein	At2g44210;At2g44210	0	0	0	14006000	20085000	19654000	3	3	3	7.5	7.5	7.5	46.527	0	19.178	56635000	7	208950	181170	315190	12515000	21633000	21781000	5148600	18996	16470	28653	1137800	1966700	1980100	0	0	0	2	2	3	1.9	1.9	1.9	7.5	7.5	7.5
O65449	O65449	At4g22010	sks4	756880	832890	0	48523000	7047000	49907000	3	3	3	7.6	7.6	7.6	60.455	0	39.809	111140000	6	642030	1432900	1387100	41504000	26471000	39706000	4445700	25681	57317	55483	1660200	1058800	1588200	0	0	0	3	1	2	5.4	7.6	4.6	7.6	7.6	7.6
O65686	O65686	30S ribosomal protein S16-1, chloroplastic	RPS16-1	21228000	23489000	23956000	14878000	12276000	12067000	2	2	2	25.7	25.7	25.7	12.699	0	81.394	129400000	10	18156000	25462000	42577000	17026000	14043000	12133000	21566000	3026000	4243600	7096100	2837600	2340400	2022100	2	2	3	1	1	1	25.7	25.7	25.7	25.7	25.7	25.7
O65719	O65719	Heat shock 70 kDa protein 3	HSP70-3	1505500	1612800	1391800	0	0	0	6	2	2	12	3.7	3.7	71.147	0	11.963	6834200	3	1314200	1807500	2626300	0	1086100	0	184710	35519	48852	70982	0	29355	0	0	1	2	0	0	0	12	12	12	6.6	8.8	8.3
O80439	O80439	30S ribosomal protein S31, chloroplastic	RPS31	0	0	2739700	0	0	0	1	1	1	7.6	7.6	7.6	12.783	0	6.2975	26289000	7	1985700	2485000	5124500	4504000	5174100	7015900	5257900	397140	497010	1024900	900810	1034800	1403200	0	1	3	1	1	1	7.6	7.6	7.6	7.6	7.6	7.6
O80576	O80576	At2g44060	late	11571000	17626000	16016000	10143000	9369500	10097000	8	8	8	27.7	27.7	27.7	36.036	0	48.712	91218000	14	13320000	18761000	32712000	9489600	9563300	7372200	3966000	579120	815680	1422300	412590	415790	320530	1	4	9	0	0	0	27.7	27.7	27.7	21.5	18.8	17.2
O80852;P42761	O80852	Glutathione S-transferase F9	GSTF9	19543000	22309000	22660000	23871000	18337000	18258000	5	5	5	34.9	34.9	34.9	24.146	0	36.021	165920000	18	24905000	38076000	52750000	19749000	14552000	15893000	20741000	3113100	4759600	6593700	2468600	1819000	1986600	2	5	7	1	2	1	34.9	34.9	34.9	30.7	30.7	30.7
O82122;F4KII6	O82122;F4KII6	Vegetative storage protein 2;Vegetative storage protein 2	VSP2;VSP2	3899900	3620300	2992000	0	5328200	16886000	2	2	2	8.7	8.7	8.7	29.842	0	13.243	39373000	6	5382000	6594000	10767000	1007300	6402600	9219800	3028700	414000	507230	828220	77483	492500	709220	1	1	2	0	0	2	8.7	8.7	8.7	4.5	8.7	8.7
O82204	O82204	60S ribosomal protein L28-1	RPL28A	40746000	40154000	40861000	5919700	10032000	11938000	4	4	3	33.6	33.6	24.5	15.895	0	41.965	190140000	11	29939000	39849000	77755000	16618000	10961000	15020000	27163000	4277000	5692700	11108000	2374000	1565800	2145800	3	3	4	1	0	0	33.6	33.6	33.6	33.6	26.6	33.6
O82662	O82662	Succinate--CoA ligase [ADP-forming] subunit beta, mitochondrial	At2g20420	114090000	147490000	136830000	253280000	349570000	444640000	14	14	14	39.2	39.2	39.2	45.345	0	323.31	1626600000	72	113740000	168350000	270800000	256160000	384410000	433150000	58093000	4062000	6012300	9671500	9148500	13729000	15470000	8	11	13	11	14	15	39.2	39.2	39.2	39	39.2	39.2
P09468	P09468	ATP synthase epsilon chain, chloroplastic	atpE	15008000	19174000	20634000	14404000	13475000	12698000	4	4	4	56.1	56.1	56.1	14.499	0	31.212	118180000	10	10692000	32165000	42794000	10426000	11370000	10734000	14773000	1336500	4020600	5349300	1303300	1421200	1341700	0	2	5	1	1	1	44.7	56.1	56.1	44.7	44.7	44.7
P10795;F4HRR5	P10795;F4HRR5	Ribulose bisphosphate carboxylase small chain 1A, chloroplastic;Ribulose bisphosphate carboxylase small chain	RBCS-1A;RBCS1A	29350000	42233000	43396000	35695000	40730000	58678000	4	3	3	21.1	16.7	16.7	20.216	0	53.302	291390000	18	25038000	47971000	73987000	38632000	50407000	55353000	24282000	2086500	3997600	6165600	3219300	4200600	4612700	1	4	4	2	3	4	21.1	21.1	21.1	21.1	21.1	21.1
P16127;Q5XF33	P16127;Q5XF33	Magnesium-chelatase subunit ChlI-1, chloroplastic;Magnesium-chelatase subunit ChlI-2, chloroplastic	CHLI1;CHLI2	8851900	15755000	8954900	6340200	5883200	7187300	3	3	3	11.8	11.8	11.8	46.269	0	17.329	72857000	7	13561000	18717000	23884000	5130800	5002600	6562500	3469400	645770	891270	1137300	244330	238220	312500	1	3	3	0	0	0	11.8	11.8	11.8	8.3	8.3	8.3
P16180	P16180	30S ribosomal protein S17, chloroplastic	RPS17	8931200	8252700	4940800	15727000	13028000	20242000	3	3	3	19.5	19.5	19.5	16.282	0	18.618	82636000	7	12613000	14936000	22939000	9337900	9138900	13671000	9181800	1401400	1659600	2548800	1037500	1015400	1519000	0	1	2	1	2	1	19.5	19.5	19.5	12.1	12.1	12.1
P16181	P16181	40S ribosomal protein S11-1	RPS11A	11332000	10355000	18944000	7806400	11884000	11825000	2	2	2	13.8	13.8	13.8	17.957	0	12.262	88282000	4	11476000	11341000	31088000	5798000	15124000	13455000	9809100	1275100	1260100	3454200	644220	1680500	1495000	1	0	3	0	0	0	13.8	13.8	13.8	13.8	13.8	13.8
P17094;A8MQQ1;P22738	P17094;A8MQQ1	60S ribosomal protein L3-1;Ribosomal protein 1	ARP1;RP1	78313000	85949000	92617000	38357000	54928000	54157000	12	12	12	34.4	34.4	34.4	44.559	0	108.82	543050000	53	67790000	103620000	228790000	37500000	58537000	46814000	21722000	2711600	4144800	9151400	1500000	2341500	1872600	9	9	22	4	4	5	32.1	32.1	34.4	23.4	25.4	21.9
P17562	P17562	S-adenosylmethionine synthase 2	SAM2	10842000	10395000	14088000	6783500	10273000	10009000	7	7	2	28.2	28.2	6.6	43.255	0	44.192	78094000	11	12447000	17477000	31397000	2416200	8908400	5448600	4338500	691500	970940	1744300	134230	494910	302700	1	1	8	0	1	0	25.4	28.2	28.2	6.1	11.2	6.1
P17745	P17745	Elongation factor Tu, chloroplastic	TUFA	142060000	166720000	163860000	98087000	84465000	89405000	14	14	14	39.7	39.7	39.7	51.63	0	323.31	1028800000	76	143580000	202880000	349490000	110630000	106970000	115230000	41151000	5743100	8115300	13980000	4425000	4278700	4609100	13	19	26	7	6	5	39.7	39.7	39.7	32.1	30.7	30.7
P19366	P19366	ATP synthase subunit beta, chloroplastic	atpB	239800000	305290000	261880000	318360000	312470000	292390000	20	20	19	61.2	61.2	59	53.933	0	323.31	2297900000	151	278510000	418010000	642840000	323310000	345010000	290250000	82069000	9946900	14929000	22959000	11547000	12322000	10366000	17	32	44	22	20	16	54	61.2	61.2	51.4	58.6	51.4
P21218	P21218	Protochlorophyllide reductase B, chloroplastic	PORB	0	0	5356400	0	0	0	2	1	1	4.7	3	3	43.359	0.0048662	6.187	26000000	3	3864400	5102800	10019000	2772200	2150300	2091400	1083300	161020	212620	417450	115510	89595	87143	1	1	1	0	0	0	4.7	4.7	4.7	4.7	4.7	4.7
P21238	P21238	Chaperonin 60 subunit alpha 1, chloroplastic	CPN60A1	64923000	73966000	66705000	13214000	18102000	17462000	15	15	15	34.5	34.5	34.5	62.071	0	120.67	322990000	36	52322000	90165000	138300000	10609000	19207000	12380000	10419000	1687800	2908500	4461400	342220	619590	399340	6	8	21	0	1	0	28.3	34.5	34.5	21.3	24.6	16
P24636;P29517;P29516	P24636;P29517;P29516	Tubulin beta-4 chain;Tubulin beta-9 chain;Tubulin beta-8 chain	TUBB4;TUBB9;NA	0	0	3075900	0	0	0	7	1	1	18	2.7	2.7	49.823	0	8.8197	12915000	0	0	3101800	5753200	0	0	4060300	645760	0	155090	287660	0	0	203010	0	0	0	0	0	0	12.2	14.9	18	9.7	9.7	15.5
P25856	P25856	Glyceraldehyde-3-phosphate dehydrogenase GAPA1, chloroplastic	GAPA1	182430000	239350000	229270000	165270000	157910000	164230000	11	9	5	33.8	26.5	12.6	42.489	0	323.31	1368300000	76	183170000	294320000	449250000	165050000	145390000	131140000	54733000	7326800	11773000	17970000	6602000	5815500	5245600	13	15	19	9	11	9	33.8	33.8	33.8	27.5	27.5	24
P25857	P25857	Glyceraldehyde-3-phosphate dehydrogenase GAPB, chloroplastic	GAPB	231460000	266430000	282600000	169530000	169930000	172440000	13	13	11	33.3	33.3	26.8	47.659	0	323.31	1554700000	103	220580000	263040000	503010000	190390000	197230000	180420000	55524000	7877700	9394300	17965000	6799600	7044100	6443500	14	19	27	14	16	13	33.3	33.3	33.3	31.5	31.5	28.4
P25858	P25858	Glyceraldehyde-3-phosphate dehydrogenase GAPC1, cytosolic	GAPC1	0	0	10937000	0	0	0	13	1	1	47.3	7.4	7.4	36.914	0	55.277	46189000	2	5913400	10315000	20457000	3954300	3556600	1992500	2199500	281590	491200	974140	188300	169360	94879	0	1	1	0	0	0	47.3	47.3	42.9	41.1	38.2	38.2
P25864	P25864	50S ribosomal protein L9, chloroplastic	RPL9	25041000	28971000	25160000	18181000	11701000	16298000	5	5	5	25.4	25.4	25.4	22.134	0	33.967	153180000	19	28703000	36883000	58078000	13251000	6952000	9314100	13926000	2609300	3353000	5279800	1204700	632000	846740	6	5	7	0	0	1	25.4	25.4	25.4	12.2	12.2	16.2
P25873	P25873	50S ribosomal protein L15, chloroplastic	RPL15	48191000	52379000	55463000	52796000	59167000	84906000	8	8	8	31.8	31.8	31.8	29.707	0	119.92	424510000	28	46179000	60393000	101700000	62704000	70515000	83023000	23584000	2565500	3355200	5649800	3483500	3917500	4612400	2	7	8	2	5	4	29.2	31.8	29.2	23.8	31.8	31.8
P27140;A0A1I9LQB3	P27140;A0A1I9LQB3	Beta carbonic anhydrase 1, chloroplastic;Carbonic anhydrase	BCA1;CA1	12091000	15075000	12615000	114600000	58584000	101190000	5	5	2	17	17	5.2	37.449	0	40.343	334960000	15	10640000	19961000	26908000	101360000	76628000	99454000	19703000	625910	1174200	1582800	5962600	4507500	5850200	0	2	2	6	1	4	11.8	11.8	11.8	17	17	17
P27202	P27202	Photosystem II 10 kDa polypeptide, chloroplastic	PSBR	16950000	18643000	17914000	0	0	0	2	2	2	27.9	27.9	27.9	14.586	0	19.332	141120000	6	18911000	27674000	42358000	23892000	13343000	14942000	20160000	2701600	3953400	6051100	3413200	1906200	2134600	1	1	3	1	0	0	27.9	27.9	27.9	10	10	10
P27521	P27521	Chlorophyll a-b binding protein 4, chloroplastic	LHCA4	10888000	13389000	14487000	9641300	9713900	9087000	2	2	2	13.5	13.5	13.5	27.733	0	49.898	81399000	8	10672000	17676000	27839000	8169900	8286500	8756400	7399900	970140	1606900	2530900	742720	753320	796040	1	2	3	0	1	1	13.5	13.5	13.5	13.5	13.5	13.5
P29513;P12411	P29513;P12411	Tubulin beta-5 chain;Tubulin beta-1 chain	TUBB5;TUBB1	13129000	12085000	16022000	9337600	0	0	7	3	2	17.1	9.4	5.3	50.342	0	20.524	68886000	8	13162000	15683000	27670000	6870300	2588100	2912400	3280300	626770	746790	1317600	327160	123240	138690	1	2	4	0	0	1	14	14	17.1	8.9	6.2	9.4
P29514	P29514	Tubulin beta-6 chain	TUBB6	0	0	4035500	0	0	0	6	1	1	14.3	2.4	2.4	50.585	0	6.6118	14520000	2	3496100	3475400	7548200	0	0	0	691410	166480	165500	359440	0	0	0	1	0	1	0	0	0	11.1	11.1	14.3	6.2	6.2	9.4
P31167	P31167	ADP,ATP carrier protein 1, mitochondrial	AAC1	9483800	18111000	17109000	0	4858400	0	5	5	5	11.5	11.5	11.5	41.475	0	28.801	70966000	9	10332000	19857000	29443000	6564300	4769300	0	3225700	469640	902610	1338300	298380	216790	0	0	3	4	0	1	1	5.8	9.2	9.2	3.1	5	2.4
P33207	P33207	3-oxoacyl-[acyl-carrier-protein] reductase, chloroplastic	At1g24360	0	0	1497900	0	0	0	1	1	1	2.8	2.8	2.8	33.548	0.0068966	6.0603	5362100	1	1032900	1527600	2801700	0	0	0	335130	64554	95475	175100	0	0	0	0	0	1	0	0	0	2.8	2.8	2.8	0	0	0
P34788	P34788	40S ribosomal protein S18	RPS18A	28365000	33111000	61017000	22530000	28369000	36308000	5	5	5	40.8	40.8	40.8	17.545	0	123.98	287810000	19	29041000	43438000	140790000	23829000	22260000	28453000	35977000	3630100	5429700	17599000	2978600	2782500	3556600	1	4	9	1	1	3	40.8	40.8	40.8	32.9	32.2	32.9
P34789	P34789	40S ribosomal protein S28-2	RPS28C	0	0	4923600	0	0	0	1	1	1	18.8	18.8	18.8	7.3404	0.0049261	6.2092	32046000	5	6510400	8922200	9209300	1496200	3070400	2837600	16023000	3255200	4461100	4604600	748110	1535200	1418800	1	2	2	0	0	0	18.8	18.8	18.8	18.8	18.8	18.8
P36212;P36210	P36212;P36210	50S ribosomal protein L12-3, chloroplastic;50S ribosomal protein L12-1, chloroplastic	RPL12C;RPL12A	73957000	67242000	59935000	97099000	72697000	142880000	4	4	4	20.9	20.9	20.9	19.682	0	38.901	564510000	20	87152000	66312000	100200000	94159000	80298000	136390000	51319000	7923000	6028300	9109300	8559900	7299900	12399000	4	5	5	3	1	2	16.6	16.6	16.6	16	16	16
P37107	P37107	Signal recognition particle 54 kDa protein, chloroplastic	FFC	0	0	1267400	0	0	0	1	1	1	2.3	2.3	2.3	61.232	0	8.1994	6215300	1	1056500	2788200	2370600	0	0	0	200490	34079	89942	76472	0	0	0	0	0	1	0	0	0	2.3	2.3	2.3	0	0	0
P38418;A0A1I9LPH1	P38418;A0A1I9LPH1	Lipoxygenase 2, chloroplastic;Lipoxygenase	LOX2;LOX2	14584000	16473000	21453000	12885000	13432000	11568000	8	8	8	10.6	10.6	10.6	102.04	0	71.187	111440000	14	17190000	22276000	42020000	9229700	13779000	6948900	2026200	312540	405020	764000	167810	250530	126340	0	1	11	1	1	0	10.6	10.6	10.6	7.1	8.1	7.1
P38666;Q42347	P38666;Q42347	60S ribosomal protein L24-2;60S ribosomal protein L24-1	RPL24B;RPL24A	14477000	15365000	12462000	0	0	0	2	2	2	14.7	14.7	14.7	18.632	0	32.75	72796000	10	12118000	15889000	26879000	5242500	5891400	6776000	14559000	2423500	3177800	5375900	1048500	1178300	1355200	1	3	3	1	1	1	14.7	14.7	14.7	7.4	7.4	7.4
P42036	P42036	40S ribosomal protein S14-3	RPS14C	0	0	2555900	0	0	0	5	1	1	37.3	7.3	7.3	16.238	0.0047619	6.1646	12770000	3	0	1609200	4780700	2315700	1976600	2087800	2128300	0	268200	796780	385950	329430	347970	0	1	1	1	0	0	22.7	30	30	37.3	37.3	37.3
P42644	P42644	14-3-3-like protein GF14 psi	GRF3	0	0	1383400	0	0	0	3	1	1	12.5	4.7	4.7	28.606	0.0048426	6.187	6976200	2	961320	1385700	2587600	2041700	0	0	465080	64088	92378	172500	136110	0	0	0	1	1	0	0	0	8.6	8.6	8.6	8.6	3.9	3.9
P42732;B3H631	P42732;B3H631	30S ribosomal protein S13, chloroplastic;Ribosomal protein S13/S18 family	RPS13;EMB3137	26074000	23867000	25881000	23791000	27128000	41300000	4	4	4	23.7	23.7	23.7	19.096	0	30.835	195710000	25	19619000	29377000	53779000	24738000	22388000	45807000	21745000	2179900	3264100	5975500	2748700	2487600	5089700	3	6	7	3	2	4	18.9	23.7	23.7	18.9	12.4	23.7
P42734	P42734	Probable cinnamyl alcohol dehydrogenase 9	CAD9	6082200	6322600	6301300	0	0	0	2	2	2	9.7	9.7	9.7	38.933	0	11.931	25987000	3	5052300	7256700	12131000	1547000	0	0	1299300	252610	362840	606550	77349	0	0	0	1	2	0	0	0	9.7	9.7	9.7	3.9	0	0
P42737;A8MQY4;F4K875;F4K873	P42737;A8MQY4;F4K875;F4K873	Beta carbonic anhydrase 2, chloroplastic;Carbonic anhydrase;Carbonic anhydrase	BCA2;CA2;NA	0	0	2217700	0	0	0	4	1	1	16.6	4.2	4.2	36.615	0	12.267	24815000	5	1923300	2694500	4148100	3172700	6654900	6221600	1378600	106850	149690	230450	176260	369710	345650	1	0	0	1	2	1	16.6	16.6	16.6	16.6	16.6	16.6
P42795;P42794	P42795;P42794	60S ribosomal protein L11-1;60S ribosomal protein L11-2	RPL11A;RPL11B	44379000	38222000	55095000	26561000	28899000	26095000	5	5	5	28.6	28.6	28.6	20.831	0	55.349	259670000	17	30979000	33153000	80234000	44938000	35413000	34958000	37096000	4425500	4736100	11462000	6419700	5058900	4994000	2	3	6	2	1	3	21.4	21.4	21.4	23.1	28.6	28.6
P42798;O80646	P42798	40S ribosomal protein S15a-1	RPS15AA	22987000	29633000	43677000	31816000	25027000	26890000	6	6	2	50.8	50.8	22.3	14.804	0	63.843	214930000	20	23244000	27867000	68686000	33650000	30021000	31458000	26866000	2905500	3483400	8585800	4206200	3752600	3932300	3	3	5	3	3	3	30	30	30	39.2	39.2	44.6
P43297	P43297	Cysteine proteinase RD21A	RD21A	7283500	10722000	10083000	56580000	41198000	61926000	3	3	3	7.8	7.8	7.8	50.966	0	36.351	202630000	15	7331300	13609000	20886000	55269000	46935000	58595000	10665000	385860	716260	1099300	2908900	2470300	3083900	0	1	2	4	4	4	4.3	7.8	7.8	7.8	7.8	7.8
P46286;Q4PSL7	P46286	60S ribosomal protein L8-1	RPL8A	47355000	43727000	66541000	36445000	34876000	53253000	5	5	1	23.6	23.6	7.4	27.859	0	128.76	349100000	35	42556000	49173000	130420000	33969000	40666000	52320000	24936000	3039700	3512300	9315400	2426300	2904700	3737100	6	7	9	3	4	6	23.6	23.6	23.6	16.7	19.4	23.6
P49200	P49200	40S ribosomal protein S20-1	RPS20A	20883000	20029000	28429000	18603000	19712000	37650000	3	3	2	28.2	28.2	18.5	13.878	0	24.542	178400000	21	19244000	22938000	60192000	19152000	21075000	35801000	29733000	3207400	3822900	10032000	3191900	3512500	5966900	3	3	6	2	3	4	28.2	28.2	28.2	28.2	28.2	28.2
P49201;Q9SF35	P49201;Q9SF35	40S ribosomal protein S23-2;40S ribosomal protein S23-1	RPS23B;RPS23A	1573500	0	18802000	3471100	0	0	2	2	2	13.4	13.4	13.4	15.735	0	13.511	47624000	8	3061900	3605500	28048000	5440500	3948000	3520000	7937400	510320	600920	4674700	906750	657990	586660	3	1	3	0	1	0	13.4	7.7	13.4	13.4	7.7	7.7
P49206;Q8LPJ7;Q9LYK9	P49206;Q8LPJ7;Q9LYK9	40S ribosomal protein S26-1;40S ribosomal protein S26-2	RPS26A;RPS26B	29456000	24781000	27611000	42528000	30945000	44576000	3	3	3	29	29	29	14.729	0	50.347	228890000	17	26362000	25979000	56477000	44362000	32997000	42718000	38149000	4393700	4329800	9412800	7393700	5499400	7119700	2	3	4	3	2	3	29	29	29	29	29	29
P49209	P49209	60S ribosomal protein L9-1	RPL9B	466690000	552210000	609660000	195150000	161470000	174790000	13	13	9	62.4	62.4	52.6	22.017	0	302.99	2512400000	92	151140000	215010000	482420000	741290000	377830000	544690000	251240000	15114000	21501000	48242000	74129000	37783000	54469000	14	20	29	11	8	10	62.4	62.4	62.4	59.3	58.8	56.2
P49211	P49211	60S ribosomal protein L32-1	RPL32A	0	0	3351800	0	0	0	1	1	1	8.3	8.3	8.3	15.503	0	6.4601	23802000	6	4816600	4756200	6269300	2787800	2680900	2491400	3967000	802760	792710	1044900	464630	446820	415230	1	1	2	0	1	1	8.3	8.3	8.3	8.3	8.3	8.3
P49227	P49227	60S ribosomal protein L5-2	RPL5B	0	0	5630200	0	0	0	8	1	1	25.6	4	4	34.437	0	7.5936	269570000	2	3248100	4424600	10531000	40748000	86788000	123830000	26957000	324810	442460	1053100	4074800	8678800	12383000	0	0	2	0	0	0	25.6	25.6	25.6	22.3	17.3	19.9
P49243	P49243	3-oxoacyl-[acyl-carrier-protein] synthase III, chloroplastic	At1g62640	41279000	51150000	47562000	16392000	19001000	24080000	5	5	5	12.9	12.9	12.9	42.846	0	50.266	244670000	17	39035000	53738000	90562000	12302000	25591000	23445000	12234000	1951700	2686900	4528100	615080	1279500	1172200	3	5	6	1	2	0	12.9	12.9	12.9	7.9	12.9	9.9
P49688;Q9SCM3	P49688	40S ribosomal protein S2-3	RPS2C	40682000	44857000	60526000	47581000	47804000	41173000	6	6	3	29.8	29.8	14.7	30.878	0	104.91	341340000	36	38236000	48223000	114100000	39328000	54788000	46661000	21334000	2389800	3013900	7131500	2458000	3424300	2916300	4	6	9	6	6	5	29.8	29.8	29.8	29.8	29.8	29.8
P49692	P49692	60S ribosomal protein L7a-1	RPL7AA	2192800	1207900	4914100	0	0	0	2	2	1	7.4	7.4	3.1	29.129	0	11.615	17788000	3	3058000	1024600	7440200	0	2746900	3518100	1617100	278000	93149	676380	0	249720	319830	1	0	2	0	0	0	7.4	7.4	7.4	0	3.1	3.1
P51407	P51407	60S acidic ribosomal protein P2-1	RPP2A	0	0	7253400	0	0	0	2	1	1	26.1	17.4	17.4	11.452	0	7.2883	20037000	2	0	0	13567000	2130500	2156300	2183300	4007500	0	0	2713400	426110	431260	436670	0	0	2	0	0	0	8.7	8.7	26.1	26.1	26.1	26.1
P51412	P51412	50S ribosomal protein L21, chloroplastic	RPL21	17493000	17847000	21984000	34214000	32938000	40997000	3	3	3	14.5	14.5	14.5	24.038	0	32.994	189020000	18	16453000	19770000	42767000	33026000	36807000	40194000	14540000	1265600	1520800	3289800	2540400	2831300	3091800	2	2	4	3	3	4	14.5	14.5	14.5	14.5	14.5	14.5
P51414	P51414	60S ribosomal protein L26-1	RPL26A	17517000	17016000	22457000	7992400	9229700	12191000	4	4	4	24	24	24	16.944	0	44.582	107820000	14	17478000	21378000	44562000	7465500	7167600	9771400	17970000	2913000	3563000	7427000	1244300	1194600	1628600	3	4	5	1	1	0	24	24	24	15.1	15.1	15.1
P51427	P51427	40S ribosomal protein S5-2	RPS5B	27678000	26582000	60688000	15689000	0	17355000	2	2	1	13.5	13.5	9.2	22.921	0	323.31	209870000	13	24788000	29647000	113020000	15724000	9103400	17583000	19079000	2253400	2695200	10275000	1429400	827580	1598500	2	2	4	2	1	2	13.5	13.5	13.5	13.5	4.3	13.5
P51430;F4KGU2	P51430;F4KGU2	40S ribosomal protein S6-2;Ribosomal protein S6e	RPS6B;EMB3010	29510000	29563000	47735000	16650000	29741000	36448000	5	5	2	18.9	18.9	12	28.162	0	49.395	313600000	30	38334000	42467000	121330000	25294000	40175000	46001000	31360000	3833400	4246700	12133000	2529400	4017500	4600100	4	6	10	2	3	5	18.9	18.9	18.9	18.9	18.9	18.9
P51818;O03986;P55737;F4K6B6;P27323	P51818;O03986;P55737;F4K6B6	Heat shock protein 90-3;Heat shock protein 90-4;Heat shock protein 90-2	HSP90-3;HSP90-4;NA	26137000	29360000	30706000	15407000	21358000	14599000	8	8	8	13.2	13.2	13.2	80.051	0	63.947	171510000	19	23889000	33264000	67473000	16430000	21573000	8880500	5044400	702610	978370	1984500	483250	634490	261190	2	5	8	1	3	0	11.7	11.7	13.2	6.6	7	5.6
P52032	P52032	Phospholipid hydroperoxide glutathione peroxidase 1, chloroplastic	GPX1	0	0	4055600	0	0	0	2	2	2	11.9	11.9	11.9	26.015	0	12.077	29357000	3	2144700	7129600	7585700	3029100	4039900	5427900	2258200	164980	548430	583520	233010	310760	417530	0	1	1	0	1	0	5.1	11.9	11.9	5.1	5.1	5.1
P53492;Q8RYC2;A0A1P8AY15;Q8GWA5	P53492	Actin-7	ACT7	19669000	27598000	30984000	12210000	16538000	17111000	7	3	2	25.2	12.5	7.7	41.735	0	51.576	160450000	15	24540000	36451000	74740000	5445800	10084000	9193000	7640600	1168600	1735700	3559000	259320	480180	437760	3	4	5	1	1	1	21	25.2	25.2	20.4	17.8	17.8
P56757	P56757	ATP synthase subunit alpha, chloroplastic	atpA	304860000	343930000	382750000	278450000	244060000	216390000	11	11	11	29	29	29	55.328	0	323.31	2215600000	94	319690000	443400000	764050000	253120000	242620000	192720000	110780000	15985000	22170000	38203000	12656000	12131000	9636100	17	17	27	13	8	12	29	29	26.2	24.3	24.3	24.3
P56759	P56759	ATP synthase subunit b, chloroplastic	atpF	17781000	15063000	10925000	22811000	17974000	17938000	4	4	4	21.7	21.7	21.7	21.057	0	38.159	117260000	17	10244000	19796000	25250000	22472000	23267000	16230000	14657000	1280500	2474500	3156300	2809000	2908400	2028700	2	2	5	2	3	3	21.7	21.7	21.7	16.8	21.7	16.8
P56761	P56761	Photosystem II D2 protein	psbD	12764000	19265000	14321000	15582000	16772000	16231000	4	4	4	15.9	15.9	15.9	39.547	0	25.948	109670000	12	11134000	21783000	26051000	15891000	18567000	16240000	10967000	1113400	2178300	2605100	1589100	1856700	1624000	0	4	3	2	2	1	15.9	15.9	15.9	15.9	12.7	12.7
P56765	P56765	Acetyl-coenzyme A carboxylase carboxyl transferase subunit beta, chloroplastic	accD	67620000	82671000	87415000	33869000	36214000	40654000	11	11	11	29.9	29.9	29.9	55.635	0	96.714	440290000	41	62959000	102700000	185440000	26678000	31953000	30559000	17612000	2518400	4108000	7417700	1067100	1278100	1222300	8	8	14	3	5	3	28.3	28.1	28.1	21.3	24.2	21.3
P56767	P56767	Photosystem I P700 chlorophyll a apoprotein A2	psaB	0	0	3799000	0	0	0	1	1	1	1.6	1.6	1.6	82.474	0.0048309	6.187	25212000	1	2598900	5763500	7105800	1942200	4721800	3080100	1483100	152880	339030	417990	114250	277750	181180	0	0	1	0	0	0	1.6	1.6	1.6	1.6	1.6	1.6
P56771	P56771	Cytochrome f	petA	32909000	40553000	40164000	60070000	54473000	50031000	8	8	8	34.7	34.7	34.7	35.356	0	77.451	322520000	32	30944000	51011000	80078000	57292000	58124000	45071000	17918000	1719100	2833900	4448800	3182900	3229100	2504000	4	8	11	3	4	2	34.7	34.7	34.7	30.6	30.6	30.6
P56773	P56773	Cytochrome b6	petB	13630000	28555000	21201000	32610000	31773000	17149000	3	3	3	19.5	19.5	19.5	24.152	0	31.302	168320000	12	13012000	30628000	39987000	33455000	32572000	18662000	18702000	1445800	3403100	4443000	3717200	3619200	2073500	0	3	3	2	3	1	19.5	19.5	19.5	19.5	19.5	19.5
P56774	P56774	Cytochrome b6-f complex subunit 4	petD	0	0	3921400	0	0	0	1	1	1	6.2	6.2	6.2	17.431	0.0090909	6.0285	21017000	2	2442400	3710800	7334800	2988100	4541100	0	5254300	610590	927690	1833700	747020	1135300	0	0	0	1	1	0	0	6.2	6.2	6.2	6.2	6.2	0
P56777	P56777	Photosystem II CP47 reaction center protein	psbB	17558000	38076000	29725000	23577000	33326000	23287000	6	6	6	18.3	18.3	18.3	56.036	0	38.988	209320000	15	20690000	51318000	60463000	31311000	29988000	15553000	14952000	1477800	3665600	4318800	2236500	2142000	1110900	1	6	7	0	1	0	18.3	18.3	18.3	18.3	15.7	11.4
P56778	P56778	Photosystem II CP43 reaction center protein	psbC	10215000	15910000	13912000	12248000	14111000	13297000	3	3	3	6.6	6.6	6.6	51.867	0	23.289	97596000	10	12017000	22319000	34603000	9145900	11062000	8450100	6971100	858330	1594200	2471700	653280	790110	603580	2	2	3	1	1	1	6.6	6.6	6.6	3.6	3.6	3.6
P56780	P56780	Photosystem II reaction center protein H	psbH	0	1235700	0	0	0	0	1	1	1	15.1	15.1	15.1	7.7018	0	6.4709	10699000	1	1036400	1360000	0	2882500	2899100	2520400	5349300	518200	680010	0	1441300	1449600	1260200	0	0	0	1	0	0	15.1	15.1	0	15.1	15.1	15.1
P56791	P56791	50S ribosomal protein L2, chloroplastic	rpl2-A	41110000	43077000	59489000	70562000	60158000	86165000	3	3	3	16.1	16.1	16.1	29.864	0	73.261	421890000	22	38788000	50830000	117050000	64672000	66144000	84401000	30135000	2770600	3630700	8361000	4619500	4724600	6028700	3	4	5	3	4	3	16.1	16.1	16.1	16.1	16.1	16.1
P56792	P56792	50S ribosomal protein L14, chloroplastic	rpl14	32439000	35396000	31553000	40175000	33409000	42283000	4	4	4	45.9	45.9	45.9	13.582	0	43.188	278520000	24	25778000	55672000	106720000	30392000	28770000	31184000	34814000	3222300	6959000	13340000	3799100	3596300	3898000	3	5	6	3	3	4	37.7	45.9	45.9	37.7	37.7	37.7
P56793;Q84WZ8	P56793	50S ribosomal protein L16, chloroplastic	rpl16	0	5696900	5122300	20012000	13374000	17329000	3	3	3	31.1	31.1	31.1	15.294	0	24.455	69334000	10	1710300	5621300	9604900	22277000	11187000	18934000	13867000	342050	1124300	1921000	4455400	2237400	3786800	0	1	1	3	2	3	10.4	20.7	20.7	31.1	20.7	31.1
P56795	P56795	50S ribosomal protein L22, chloroplastic	rpl22	0	0	4441400	0	0	0	1	1	1	4.4	4.4	4.4	18.586	0.0070258	6.1097	28624000	1	3218000	3759100	8307300	1783700	4906800	6648800	3180400	357550	417670	923040	198190	545200	738750	0	0	1	0	0	0	4.4	4.4	4.4	4.4	4.4	4.4
P56797	P56797	30S ribosomal protein S2, chloroplastic	rps2	14379000	14730000	18699000	20602000	18431000	23989000	2	2	2	7.2	7.2	7.2	26.904	0	15.145	128530000	11	11771000	15287000	33220000	24172000	21620000	22458000	10711000	980920	1273900	2768300	2014300	1801700	1871500	1	3	3	1	1	2	7.2	7.2	7.2	7.2	7.2	7.2
P56798	P56798	30S ribosomal protein S3, chloroplastic	rps3	34822000	36918000	40770000	16658000	20182000	22977000	8	8	8	33	33	33	25.188	0	72.322	209650000	20	34135000	42660000	75770000	18131000	20190000	18762000	13976000	2275700	2844000	5051300	1208700	1346000	1250800	3	5	8	0	2	2	33	33	33	32.6	27.5	28
P56799	P56799	30S ribosomal protein S4, chloroplastic	rps4	30081000	32634000	43451000	28516000	20291000	31396000	5	5	5	23.9	23.9	23.9	23.24	0	30.924	214830000	17	26445000	29948000	55895000	36712000	27265000	38562000	26853000	3305600	3743500	6986900	4589000	3408100	4820200	2	3	3	1	1	7	13.4	13.4	7.5	23.9	23.9	23.9
P56801	P56801	30S ribosomal protein S8, chloroplastic	rps8	35192000	34680000	31477000	43192000	35011000	41038000	3	3	3	23.1	23.1	23.1	15.479	0	40.593	253350000	18	32796000	35456000	62640000	45210000	38410000	38842000	36193000	4685200	5065100	8948600	6458600	5487100	5548900	2	2	4	3	4	3	23.1	23.1	23.1	23.1	23.1	23.1
P56805	P56805	30S ribosomal protein S15, chloroplastic	rps15	0	0	1738800	0	0	0	2	2	2	21.6	21.6	21.6	10.718	0	14.377	27224000	6	3798400	3492800	3252300	9111900	0	7568700	5444800	759680	698560	650470	1822400	0	1513700	1	2	0	1	1	1	21.6	21.6	10.2	10.2	10.2	10.2
P56807	P56807	30S ribosomal protein S18, chloroplastic	rps18	6957900	7159900	6138300	0	10221000	18873000	3	3	3	27.7	27.7	27.7	12.06	0	18.393	70267000	6	2194800	22501000	32353000	3525100	5207500	4486300	14053000	438950	4500200	6470500	705030	1041500	897260	0	1	2	1	0	2	18.8	27.7	27.7	11.9	18.8	18.8
P56808	P56808	30S ribosomal protein S19, chloroplastic	rps19	8939100	8464300	6969600	26558000	10705000	13942000	2	2	2	28.3	28.3	28.3	10.608	0	41.085	83225000	11	7390500	10656000	13231000	19226000	13602000	19118000	20806000	1847600	2664100	3307800	4806600	3400500	4779600	1	1	2	3	2	2	28.3	28.3	28.3	28.3	28.3	28.3
P59224;P59223	P59224;P59223	40S ribosomal protein S13-2;40S ribosomal protein S13-1	RPS13B;RPS13A	20961000	20937000	41711000	23037000	39851000	29601000	4	4	4	29.8	29.8	29.8	17.085	0	55.312	221230000	24	15681000	17926000	46702000	60268000	32492000	48158000	27653000	1960100	2240800	5837700	7533600	4061500	6019800	2	2	8	4	3	5	29.8	29.8	29.8	23.8	23.8	23.8
P59230;Q8VZB9;P59231	P59230;Q8VZB9;P59231	60S ribosomal protein L10a-2;60S ribosomal protein L10a-1	RPL10AB;RPL10AA	4726700	4462400	6135200	0	0	0	2	2	2	10.2	10.2	10.2	24.425	0	13.002	21866000	7	4262500	4912500	11435000	0	0	1256600	1987900	387500	446600	1039500	0	0	114240	1	2	3	0	1	0	10.2	10.2	10.2	0	3.7	6.5
P59271;P59233;P59232;F4JGM3;A0A1P8BGQ7;F4I9X6;Q3EAA5;Q42202;B9DHA6;Q8RUC6;Q9SHE7;P0CH33;Q3E7K8;Q3E7T8;Q1EC66;Q9FHQ6;P0CH32;Q8H159;Q39256	P59271;P59233;P59232;F4JGM3;A0A1P8BGQ7;F4I9X6;Q3EAA5;Q42202;B9DHA6;Q8RUC6;Q9SHE7;P0CH33;Q3E7K8;Q3E7T8;Q1EC66;Q9FHQ6;P0CH32;Q8H159;Q39256	Ubiquitin-40S ribosomal protein S27a-1;Ubiquitin-40S ribosomal protein S27a-3	RPS27AA;RPS27AC	0	0	3812400	0	0	0	2	2	2	15.4	15.4	15.4	17.671	0	48.437	47952000	7	2418100	3165900	7130900	12943000	10256000	12038000	6850300	345440	452270	1018700	1849000	1465200	1719700	0	1	2	1	1	2	10.3	10.3	10.3	10.3	10.3	15.4
P60040;A8MRH4	P60040;A8MRH4	60S ribosomal protein L7-2;AT2G01250 protein	RPL7B;At2g01250	36069000	39878000	43336000	28814000	27404000	28164000	7	7	3	29.3	29.3	13.2	28.171	0	46.341	247340000	19	33525000	41892000	87229000	22825000	30348000	31515000	17667000	2394700	2992300	6230600	1630400	2167700	2251100	1	5	9	1	2	1	29.3	29.3	29.3	17.8	21.1	21.1
P61841	P61841	30S ribosomal protein S7, chloroplastic	rps7-A	22166000	20333000	25154000	23099000	29763000	43277000	4	4	4	30.3	30.3	30.3	17.357	0	27.038	186320000	17	20961000	22273000	41820000	18673000	34288000	48309000	23291000	2620100	2784100	5227500	2334200	4286000	6038600	2	2	3	2	3	5	24.5	24.5	24.5	23.9	24.5	24.5
P61845	P61845	50S ribosomal protein L23, chloroplastic	rpl23-A	6467500	7128900	7683500	5514300	7522300	8401300	2	2	2	23.7	23.7	23.7	10.789	0	15.486	49671000	16	5779200	6893500	12859000	4285700	9866900	9986200	8278500	963200	1148900	2143200	714280	1644500	1664400	0	4	8	2	1	1	23.7	23.7	23.7	23.7	23.7	23.7
P62126	P62126	30S ribosomal protein S12, chloroplastic	rps12-A	0	0	10461000	0	0	0	2	2	2	13	13	13	13.764	0	11.554	45673000	4	4711000	11108000	19566000	934330	4496600	4857500	15224000	1570300	3702600	6522000	311440	1498900	1619200	1	1	1	0	1	0	7.3	13	13	5.7	5.7	5.7
P83484;P83483;Q9C5A9	P83484;P83483;Q9C5A9	ATP synthase subunit beta-2, mitochondrial;ATP synthase subunit beta-1, mitochondrial	At5g08690;At5g08670	21231000	28645000	29491000	24229000	22038000	21561000	7	6	6	19.4	17.4	17.4	59.712	0	38.442	168630000	14	25103000	39256000	32622000	24615000	23828000	23208000	5621100	836780	1308500	1087400	820490	794280	773600	2	4	7	0	1	0	19.4	19.4	12.9	15.5	13.3	15.5
P83755	P83755	Photosystem II protein D1	psbA	6637300	9035300	6876800	0	9068000	0	3	3	3	9.9	9.9	9.9	38.936	0	20.216	50438000	11	6731000	11856000	12178000	4748800	9628000	5295700	5043800	673100	1185600	1217800	474880	962800	529570	1	2	3	2	2	1	9.9	9.9	9.9	3.1	6.8	3.1
P92959;F4K1S8	P92959	50S ribosomal protein L24, chloroplastic	RPL24	29833000	26099000	26409000	0	0	0	3	3	3	15.7	15.7	15.7	21.976	0	24.738	118470000	9	26799000	28419000	49891000	6765900	0	6591700	11847000	2679900	2841900	4989100	676590	0	659170	1	3	3	0	0	2	15.7	15.7	15.7	5.1	0	5.6
P93014	P93014	30S ribosomal protein S5, chloroplastic	rps5	15180000	11732000	8231400	0	12144000	19629000	4	4	4	14.5	14.5	14.5	32.645	0	42.81	99685000	12	20731000	10285000	22135000	14378000	14138000	18018000	5863800	1219500	604980	1302100	845750	831670	1059900	2	3	3	1	2	1	14.5	12.2	14.5	9.6	12.2	12.2
P93031	P93031	GDP-mannose 4,6 dehydratase 2	MUR1	0	0	898650	0	0	0	1	1	1	3.5	3.5	3.5	41.961	0.0047059	6.1433	2832000	1	529180	621930	1680900	0	0	0	128730	24054	28269	76403	0	0	0	0	0	1	0	0	0	3.5	3.5	3.5	0	0	0
P93033	P93033	Fumarate hydratase 1, mitochondrial	FUM1	3039500	0	2987100	0	0	0	3	3	3	7.5	7.5	7.5	52.999	0	19.255	11352000	4	2741400	3049300	5561100	0	0	0	436610	105440	117280	213890	0	0	0	1	1	2	0	0	0	4.9	7.5	7.5	0	0	0
Q00218;F4JIZ3	Q00218;F4JIZ3	Phospho-2-dehydro-3-deoxyheptonate aldolase 2, chloroplastic;Phospho-2-dehydro-3-deoxyheptonate aldolase	DHS2;DHS2	13857000	14360000	13418000	0	0	0	4	4	3	9.5	9.5	7.1	56.148	0	36.272	65478000	9	11766000	16047000	26091000	3292700	3736800	4544600	2518400	452550	617190	1003500	126640	143720	174790	1	2	6	0	0	0	7.1	9.5	9.5	4.9	4.9	4.9
Q01908	Q01908	ATP synthase gamma chain 1, chloroplastic	ATPC1	30152000	35173000	49737000	39846000	28009000	37785000	6	6	6	18.5	18.5	18.5	40.911	0	82.588	254500000	26	22292000	46893000	59580000	41759000	42737000	41240000	12725000	1114600	2344600	2979000	2088000	2136900	2062000	2	7	5	3	5	4	12.9	18.5	15.8	18.5	18.5	18.5
Q05758	Q05758	Ketol-acid reductoisomerase, chloroplastic	At3g58610	0	0	421860	0	0	0	1	1	1	2.7	2.7	2.7	63.812	0	7.0254	7267200	1	644600	1164100	789070	2099900	1256800	1312800	269160	23874	43115	29225	77775	46547	48621	0	0	0	1	0	0	2.7	2.7	2.7	2.7	2.7	2.7
Q07473	Q07473	Chlorophyll a-b binding protein CP29.1, chloroplastic	LHCB4.1	0	0	9246600	0	0	0	2	2	2	7.9	7.9	7.9	31.139	0	12.576	46202000	3	5666800	8367200	17295000	5245500	4948500	4679200	3080200	377790	557810	1153000	349700	329900	311950	0	1	1	0	0	1	7.9	4.5	7.9	3.4	3.4	3.4
Q0WNN7	Q0WNN7	Pentatricopeptide repeat-containing protein At2g30100, chloroplastic	At2g30100	0	0	0	0	0	43051000	1	1	1	4.8	4.8	4.8	57.554	0	6.7551	111540000	1	0	0	0	35535000	33090000	42915000	3983600	0	0	0	1269100	1181800	1532700	0	0	0	0	0	1	0	0	0	4.8	4.8	4.8
Q0WVF5	Q0WVF5	DNA replication licensing factor MCM4	MCM4	0	36131000	0	0	0	0	1	1	1	1.2	1.2	1.2	93.655	0	7.2412	68123000	3	0	39767000	0	17646000	0	10709000	1584200	0	924830	0	410380	0	249040	0	1	0	1	0	1	0	1.2	0	1.2	0	1.2
Q2V3X4;Q9SF40	Q2V3X4;Q9SF40	Ribosomal protein L4/L1 family;60S ribosomal protein L4-1	At3g09630;RPL4A	108740000	107530000	165170000	70003000	73002000	88116000	9	9	3	28.4	28.4	9.9	44.572	0	318.76	716120000	37	66024000	82103000	194280000	90861000	115790000	167060000	39784000	3668000	4561300	10794000	5047800	6432500	9281200	4	5	13	2	5	8	26.2	26.2	26.2	24.2	26.4	26.4
Q2V4Q4;Q3EDH2;O50061	Q2V4Q4;Q3EDH2;O50061	AT1G07320 protein;Ribosomal protein L4;50S ribosomal protein L4, chloroplastic	RPL4;RPL4;NA	32490000	30882000	28591000	71089000	43814000	62930000	4	4	4	17.6	17.6	17.6	30.142	0	66.547	301600000	20	32402000	38002000	57858000	55803000	50916000	66621000	21543000	2314500	2714400	4132700	3985900	3636800	4758700	3	2	7	3	2	3	17.6	17.6	17.6	14.4	17.6	17.6
Q38799	Q38799	Pyruvate dehydrogenase E1 component subunit beta-1, mitochondrial	PDH2	6013800	6566200	7400000	0	0	0	2	2	2	6.9	6.9	6.9	39.175	0	32.55	44113000	6	5166900	7295500	14209000	5712400	4915800	6813600	2757100	322930	455970	888070	357020	307240	425850	0	2	2	0	1	1	6.9	6.9	6.9	3.9	3.9	3.9
Q38814	Q38814	Thiamine thiazole synthase, chloroplastic	THI1	1379900	1604700	1630200	0	0	0	2	2	2	7.4	7.4	7.4	36.664	0	12.36	8699000	2	1145400	1901100	3014500	783940	1078800	775180	669160	88109	146240	231890	60303	82986	59630	0	0	2	0	0	0	7.4	7.4	7.4	3.7	3.7	3.7
Q38970	Q38970	Acetyl-CoA carboxylase 1	ACC1	0	0	982180	0	0	0	1	1	1	0.6	0.6	0.6	251.38	0	6.514	3209100	1	615810	756180	1837100	0	0	0	26090	5006.6	6147.8	14936	0	0	0	0	0	1	0	0	0	0.6	0.6	0.6	0	0	0
Q39099;A0A1P8B288	Q39099;A0A1P8B288	Xyloglucan endotransglucosylase/hydrolase protein 4;Xyloglucan endotransglucosylase/hydrolase	XTH4;XTH4	2685500	2873700	1939700	44755000	8815700	11678000	4	4	4	14.2	14.2	14.2	34.291	0	26.776	75443000	6	807920	1146800	846480	23453000	22776000	26413000	4437800	47525	67458	49793	1379600	1339700	1553700	0	0	0	3	1	2	8.8	8.8	8.8	14.2	14.2	14.2
Q39141;Q8VZ87;P0CJ48;P04778	Q39141;Q8VZ87;P0CJ48;P04778	Chlorophyll a-b binding protein, chloroplastic;Chlorophyll a-b binding protein 3, chloroplastic	Lhb1B2;LHCB1.2	47272000	62808000	47128000	43617000	57556000	43554000	3	3	1	10.6	10.6	4.5	28.054	0	67.684	365880000	18	55230000	89656000	122970000	31286000	37719000	29019000	45734000	6903800	11207000	15371000	3910700	4714900	3627400	2	4	4	2	3	3	10.6	10.6	10.6	6	6	6
Q41932	Q41932	Oxygen-evolving enhancer protein 3-2, chloroplastic	PSBQ2	0	0	0	0	0	0	1	1	1	5.7	5.7	5.7	24.643	0	7.141	0	2	0	0	0	0	0	0	0	0	0	0	0	0	0	0	0	0	0	1	1	0	0	0	0	5.7	5.7
Q42029	Q42029	Oxygen-evolving enhancer protein 2-1, chloroplastic	PSBP1	0	0	7417500	0	0	0	2	2	2	9.1	9.1	9.1	28.095	0	13.079	26222000	4	4990600	7357300	13874000	0	0	0	1873000	356470	525520	991000	0	0	0	1	1	2	0	0	0	3.8	3.8	9.1	0	0	0
Q42064	Q42064	60S ribosomal protein L8-3	RPL8C	0	0	6640500	0	0	0	5	1	1	23.6	7.4	7.4	27.948	0	27.815	30120000	3	4899000	4795100	12421000	2253500	2997100	2755000	2317000	376850	368850	955440	173340	230550	211920	1	1	1	0	0	0	23.6	23.6	23.6	16.7	19.4	23.6
Q42112;A8MQR4;O04204;P57691	Q42112;A8MQR4;O04204;P57691	60S acidic ribosomal protein P0-2;60S acidic ribosomal protein P0	RPP0B;At3g09200	25264000	35900000	29837000	17215000	17933000	26657000	5	5	5	22.8	22.8	22.8	34.133	0	52.073	187960000	18	31893000	33102000	73268000	14639000	16542000	18520000	20885000	3543700	3678000	8140800	1626500	1838000	2057700	1	2	8	2	2	3	22.8	22.8	22.8	19.4	19.4	19.4
Q42139	Q42139	AT4g32260/F10M6_100	PDE334	12211000	14906000	14311000	0	0	0	4	4	4	20.5	20.5	20.5	23.917	0	23.476	76857000	7	9508000	18358000	26483000	7504200	9033800	5970400	5912100	731380	1412100	2037100	577250	694910	459260	0	1	4	0	1	1	20.5	20.5	20.5	6.8	6.8	6.8
Q42262	Q42262	40S ribosomal protein S3a-2	RPS3AB	10871000	11664000	18950000	11062000	11326000	10181000	4	4	4	21.8	21.8	21.8	29.803	0	29.293	92596000	7	10088000	14611000	36953000	9867700	11415000	9661700	5787200	630510	913190	2309500	616730	713410	603850	0	1	5	0	0	1	16	21.8	21.8	13	13	16
Q42589	Q42589	Non-specific lipid-transfer protein 1	LTP1	0	0	0	0	0	7717500	1	1	1	8.5	8.5	8.5	11.755	0	6.3158	7693100	1	0	0	0	0	0	7693100	1538600	0	0	0	0	0	1538600	0	0	0	0	0	1	0	0	0	0	0	8.5
Q42601	Q42601	Carbamoyl-phosphate synthase large chain, chloroplastic	CARB	0	0	997020	0	0	0	2	2	2	1.7	1.7	1.7	129.96	0	11.32	3454300	1	760410	828970	1864900	0	0	0	54830	12070	13158	29601	0	0	0	0	0	1	0	0	0	0.8	0.8	1.7	0	0	0
Q43127;F4ID91;Q8LCE1	Q43127	Glutamine synthetase, chloroplastic/mitochondrial	GLN2	34200000	37664000	42877000	37286000	42545000	28881000	5	5	5	17	17	17	47.41	0	88.216	274530000	24	28844000	40720000	97966000	38901000	48978000	19116000	14449000	1518100	2143100	5156100	2047400	2577800	1006100	4	3	8	4	3	2	9.5	13.3	17	13.3	10.5	7.2
Q56YA5	Q56YA5	Serine--glyoxylate aminotransferase	AGT1	8712300	12227000	14104000	14941000	9717700	10746000	3	3	3	10.5	10.5	10.5	44.207	0	21.605	84024000	12	9247400	14202000	26316000	14130000	10693000	9435900	4001200	440350	676270	1253100	672850	509210	449330	1	1	5	2	1	2	10.5	10.5	10.5	10.5	10.5	10.5
Q5E924;Q9SAJ6	Q5E924;Q9SAJ6	Glyceraldehyde-3-phosphate dehydrogenase GAPCP2, chloroplastic;Glyceraldehyde-3-phosphate dehydrogenase GAPCP1, chloroplastic	GAPCP2;NA	0	0	3089400	40143000	0	0	2	2	2	5.2	5.2	5.2	44.845	0	12.476	140930000	7	1610900	2078000	3387500	41422000	39492000	52945000	5872300	67119	86582	141150	1725900	1645500	2206000	0	0	1	2	2	2	5.2	5.2	5.2	5.2	1.9	1.9
Q6NPM5	Q6NPM5	Embryo-specific protein ATS3B	ATS3B	0	0	659330	0	0	0	1	1	1	10	10	10	21.071	0	7.8664	18825000	3	684120	855160	1233200	5730000	4186800	6135300	2091600	76013	95017	137030	636670	465200	681700	0	0	0	1	1	1	10	10	10	10	10	10
Q8GW48	Q8GW48	Heat shock factor-binding protein	HSBP	0	0	1136900	0	0	0	1	1	1	14	14	14	9.3472	0	7.5936	2126500	1	0	0	2126500	0	0	0	354420	0	0	354420	0	0	0	0	0	1	0	0	0	0	0	14	0	0	0
Q8H156;P41917;P41916	Q8H156;P41917;P41916	GTP-binding nuclear protein Ran-3;GTP-binding nuclear protein Ran-2	RAN3;RAN2	0	0	2570000	0	0	0	1	1	1	5	5	5	25.079	0.0069767	6.086	11036000	4	79654	2350100	4807000	0	3799600	0	1003300	7241.3	213640	437000	0	345420	0	0	1	1	1	1	0	5	5	5	5	5	0
Q8L4N1	Q8L4N1	Universal stress protein PHOS34	PHOS34	0	0	3413700	0	0	0	1	1	1	5.4	5.4	5.4	28.106	0	6.4443	27805000	1	2518400	4647100	6385100	4281200	4921800	5051100	1986000	179890	331930	456080	305800	351560	360790	0	0	1	0	0	0	5.4	5.4	5.4	5.4	5.4	5.4
Q8L940	Q8L940	Pyridoxal 5-phosphate synthase subunit PDX1.3	PDX13	0	0	2243000	0	0	0	1	1	1	4.2	4.2	4.2	33.216	0.0068807	6.0589	10741000	1	2305300	2105000	4195500	1192900	0	942680	767250	164670	150360	299680	85210	0	67334	0	0	1	0	0	0	4.2	4.2	4.2	4.2	0	4.2
Q8L953	Q8L953	40S ribosomal protein S27-3	RPS27D	0	0	9869400	0	0	0	1	1	1	20.2	20.2	20.2	9.49	0	8.3559	26759000	2	8298900	0	18460000	0	0	0	8919700	2766300	0	6153400	0	0	0	0	0	2	0	0	0	20.2	0	20.2	0	0	0
Q8LAP6	Q8LAP6	Probable plastid-lipid-associated protein 12, chloroplastic	PAP12	0	0	857340	0	0	0	1	1	1	2.7	2.7	2.7	45.765	0.0090498	6.0221	3580700	1	738060	1239000	1603600	0	0	0	179030	36903	61951	80180	0	0	0	0	0	1	0	0	0	2.7	2.7	2.7	0	0	0
Q8LBI1;F4J912	Q8LBI1;F4J912	60S ribosomal protein L5-1;Ribosomal protein L5	ATL5;ATL5	49090000	63790000	68330000	35662000	29234000	34755000	9	9	2	25.9	25.9	4.3	34.358	0	112.85	351970000	28	49378000	67943000	140230000	30979000	27212000	36223000	35197000	4937800	6794300	14023000	3097900	2721200	3622300	4	5	12	2	2	3	25.6	25.6	25.9	22.3	17.3	19.9
Q8LC83	Q8LC83	40S ribosomal protein S24-2	RPS24B	0	0	5992000	0	0	0	2	1	1	19.5	11.3	11.3	15.419	0	6.4148	40891000	2	5006000	8026900	11208000	0	9635700	7014600	10223000	1251500	2006700	2801900	0	2408900	1753700	0	0	0	0	1	1	19.5	19.5	19.5	0	19.5	11.3
Q8LCA1	Q8LCA1	Protein CURVATURE THYLAKOID 1B, chloroplastic	CURT1B	0	22836000	23423000	15159000	0	0	3	3	3	23.6	23.6	23.6	18.482	0	38.874	132050000	4	12465000	21335000	40607000	20324000	23921000	13397000	22008000	2077500	3555900	6767800	3387300	3986900	2232800	0	2	2	0	0	0	19	23.6	23.6	23.6	19	19
Q8LCL3	Q8LCL3	60S ribosomal protein L27-2	RPL27B	0	0	2596300	0	0	0	2	1	1	12.6	6.7	6.7	15.614	0	6.559	9023500	2	2058100	2109100	4856300	0	0	0	1503900	343020	351520	809380	0	0	0	0	1	1	0	0	0	12.6	12.6	12.6	0	5.9	5.9
Q8LD03	Q8LD03	40S ribosomal protein S7-3	RPS7C	18446000	17945000	22588000	10924000	10970000	10631000	3	3	1	21.1	21.1	11.6	22.06	0	19.714	111300000	12	14882000	17841000	39485000	11791000	14625000	12676000	13913000	1860200	2230100	4935700	1473900	1828100	1584500	2	3	4	1	1	1	21.1	21.1	21.1	21.1	21.1	21.1
Q8LEQ0	Q8LEQ0	60S acidic ribosomal protein P1-3	RPP1C	0	0	4867300	0	0	0	1	1	1	35.4	35.4	35.4	11.247	0.0069284	6.0674	25350000	1	4076000	4862800	9104100	1578300	2794500	2934000	8449900	1358700	1620900	3034700	526110	931490	977990	0	0	1	0	0	0	35.4	35.4	35.4	35.4	35.4	35.4
Q8LF21	Q8LF21	Dynamin-related protein 1C	DRP1C	0	0	275550	0	0	0	1	1	1	2	2	2	68.722	0.0069444	6.0781	2581000	1	302100	425350	515400	1338100	0	0	69755	8164.8	11496	13930	36165	0	0	0	0	0	1	0	0	2	2	2	2	0	0
Q8LPJ4	Q8LPJ4	ABC transporter E family member 2	ABCE2	2142700	2426400	2714700	0	0	0	2	2	2	4.1	4.1	4.1	68.389	0	11.207	9675400	2	1840200	2795400	5039800	0	0	0	333630	63454	96394	173790	0	0	0	0	0	2	0	0	0	4.1	4.1	4.1	0	0	0
Q8LPR9	Q8LPR9	Protein TIC110, chloroplastic	TIC110	0	3511400	2934600	0	0	0	2	2	2	2.2	2.2	2.2	112.12	0	13.2	11806000	2	2444200	3853700	5508000	0	0	0	236120	48885	77074	110160	0	0	0	0	1	1	0	0	0	2.2	2.2	2.2	0	0	0
Q8RWN9	Q8RWN9	Dihydrolipoyllysine-residue acetyltransferase component 2 of pyruvate dehydrogenase complex, mitochondrial	At3g13930	27689000	43385000	36949000	0	0	0	7	7	5	19.3	19.3	12.6	58.467	0	43.786	146660000	14	25226000	44552000	73785000	1091600	891930	1112400	4583100	788310	1392200	2305800	34114	27873	34761	1	5	8	0	0	0	19.3	19.3	19.3	2.8	2.8	2.8
Q8RXX5;Q8W463	Q8RXX5;Q8W463	50S ribosomal protein L19-2, chloroplastic;50S ribosomal protein L19-1, chloroplastic	At5g47190;At4g17560	24616000	23257000	27403000	11307000	16696000	25833000	3	3	3	13.1	13.1	13.1	25.468	0	27.207	153810000	16	20131000	24607000	49338000	17857000	17796000	24079000	13983000	1830100	2237000	4485300	1623400	1617800	2189000	2	3	6	0	2	3	13.1	13.1	13.1	13.1	13.1	13.1
Q8VYF1;O23515	Q8VYF1;O23515	60S ribosomal protein L15-2;60S ribosomal protein L15-1	RPL15B;RPL15A	46646000	38837000	58036000	17138000	25694000	28139000	5	5	5	24.5	24.5	24.5	24.239	0	47.971	276640000	21	30903000	48766000	126550000	19890000	23076000	27457000	30738000	3433700	5418500	14061000	2210000	2564000	3050800	2	5	9	1	2	2	21.1	24.5	24.5	17.6	17.6	17.6
Q8VYP7;Q01474;O04834;O80489	Q8VYP7;Q01474;O04834;O80489	Putative Sar1 GTP binding protein;GTP-binding protein SAR1B	At3g62560;SAR1B	0	0	2153300	0	0	0	2	2	2	12.4	12.4	12.4	21.939	0	11.93	17230000	2	1731000	2300700	4027700	4008500	2280800	2881700	1325400	133160	176970	309820	308350	175450	221670	0	0	0	0	1	1	6.7	6.7	6.7	6.7	12.4	6.7
Q8VZ55	Q8VZ55	50S ribosomal protein L35, chloroplastic	RPL35	0	0	4251800	0	0	0	1	1	1	9.7	9.7	9.7	16.089	0.0025126	6.2609	38978000	3	3619100	0	7952800	10396000	6903800	10106000	7795500	723820	0	1590600	2079200	1380800	2021200	1	0	1	1	0	0	9.7	0	9.7	9.7	9.7	9.7
Q8W4C1	Q8W4C1	GPN-loop GTPase 3	At4g12790	0	0	1566100	0	0	0	1	1	1	4.4	4.4	4.4	30.816	0.004914	6.2092	5603600	1	1176600	1497700	2929300	0	0	0	350220	73538	93604	183080	0	0	0	0	0	1	0	0	0	4.4	4.4	4.4	0	0	0
Q8W4H7;Q8GTY0;Q0WL56;P0DH99;F4HUA0	Q8W4H7;Q8GTY0;Q0WL56;P0DH99;F4HUA0	Elongation factor 1-alpha 2;Elongation factor 1-alpha 4;Elongation factor 1-alpha 3	A2;A4;NA	218940000	360760000	470390000	2238000000	973950000	1745100000	12	12	12	29.2	29.2	29.2	49.502	0	107.19	6322400000	108	128040000	170450000	298410000	1949900000	1584700000	2191000000	252900000	5121700	6818200	11937000	77995000	63386000	87639000	11	17	22	23	17	18	29.2	29.2	29.2	27.6	27.6	27.6
Q93VB8;Q8L8Y0	Q93VB8;Q8L8Y0	40S ribosomal protein S2-2;40S ribosomal protein S2-1	RPS2B;RPS2A	9085800	9181500	17660000	0	6236900	0	5	2	2	24.6	9.5	9.5	30.771	0	13.508	65436000	6	9256200	11446000	28318000	3629800	7049000	5736600	4089800	578510	715390	1769900	226860	440560	358540	0	1	2	1	1	1	24.6	24.6	24.6	20.1	24.6	20.1
Q93VC7	Q93VC7	30S ribosomal protein S1, chloroplastic	RPS1	28728000	30925000	33436000	29695000	22195000	26204000	7	7	7	17.3	17.3	17.3	45.11	0	45.842	205680000	23	31070000	37194000	69744000	27685000	19053000	20938000	10284000	1553500	1859700	3487200	1384300	952660	1046900	5	3	8	2	3	2	17.3	17.3	17.3	15.1	10.3	10.3
Q93VG5;Q9FIF3	Q93VG5	40S ribosomal protein S8-1	RPS8A	66222000	56266000	86466000	78620000	83199000	97020000	11	11	11	46.8	46.8	46.8	24.993	0	216.3	612340000	37	58724000	79201000	215070000	80728000	122070000	56547000	68038000	6524900	8800100	23897000	8969800	13563000	6283000	6	8	14	4	3	2	36	46.8	46.8	32.9	32.9	26.6
Q93VR4	Q93VR4	MLP-like protein 423	MLP423	10444000	12397000	15078000	0	6781200	0	4	4	4	31.6	31.6	31.6	17.054	0	23.082	62143000	7	11529000	14950000	27884000	1988000	3760600	2031600	5178600	960760	1245800	2323700	165670	313380	169300	0	2	5	0	0	0	31.6	31.6	31.6	7.7	15.5	7.7
Q93VT9;A0A2H1ZEB8;Q08770;A0A1P8AUU3	Q93VT9;A0A2H1ZEB8;Q08770	60S ribosomal protein L10-1;Ribosomal protein L16p/L10e family protein	RPL10A;SAC52	20643000	21777000	40734000	10336000	18121000	17834000	3	3	1	12.7	12.7	4.1	24.917	0	21.772	160740000	8	23495000	30318000	62943000	11133000	18694000	14154000	14612000	2135900	2756200	5722000	1012100	1699400	1286700	1	1	3	1	1	1	12.7	12.7	12.7	12.7	12.7	12.7
Q93Y35	Q93Y35	26S proteasome non-ATPase regulatory subunit 6 homolog	RPN7	0	1902700	1792300	0	0	0	2	2	2	5.4	5.4	5.4	44.282	0	11.2	7025000	2	1555100	2060800	3409100	0	0	0	351250	77754	103040	170450	0	0	0	0	1	1	0	0	0	5.4	5.4	5.4	0	0	0
Q940B0;P42791;A0A1P8BGQ0;A0A1I9LT16;O22254	Q940B0;P42791;A0A1P8BGQ0;A0A1I9LT16	60S ribosomal protein L18-3;60S ribosomal protein L18-2	RPL18C;RPL18B	26204000	37098000	56144000	17276000	17953000	16451000	6	6	6	29.9	29.9	29.9	20.967	0	72.817	229590000	21	36008000	42980000	105540000	16721000	16497000	11848000	22959000	3600800	4298000	10554000	1672100	1649700	1184800	2	6	10	1	1	1	29.9	26.2	29.9	15	15	11.2
Q944H0	Q944H0	Phosphomethylethanolamine N-methyltransferase	NMT2	0	0	1200000	0	0	0	1	1	1	2.4	2.4	2.4	56.045	0.0049875	6.2214	4970800	1	815480	1017000	2244500	0	893850	0	165690	27183	33899	74818	0	29795	0	0	0	1	0	0	0	2.4	2.4	2.4	0	2.4	0
Q945K7;Q8LG77	Q945K7;Q8LG77	Isocitrate dehydrogenase [NAD] catalytic subunit 5, mitochondrial;Isocitrate dehydrogenase [NAD] catalytic subunit 6, mitochondrial	IDH5;NA	0	0	1234400	0	0	0	1	1	1	2.7	2.7	2.7	40.624	0	6.8219	6227100	2	968330	1412000	2308800	0	1537900	0	345950	53796	78446	128270	0	85441	0	0	1	1	0	0	0	2.7	2.7	2.7	0	2.7	0
Q949X7;Q94A94	Q949X7;Q94A94	Diaminopimelate decarboxylase 1, chloroplastic;Diaminopimelate decarboxylase 2, chloroplastic	LYSA1;LYSA2	0	0	1582700	0	0	0	1	1	1	2.1	2.1	2.1	53.557	0	7.0386	5429700	2	887490	1322900	2960300	258890	0	0	236070	38587	57519	128710	11256	0	0	0	1	1	0	0	0	2.1	2.1	2.1	2.1	0	0
Q94A40	Q94A40	Coatomer subunit alpha-1	At1g62020	3949800	4062700	4890400	0	0	0	8	2	2	7.7	2.3	2.3	136.56	0	11.039	17097000	2	3529200	4594900	8973000	0	0	0	247780	51148	66593	130040	0	0	0	0	0	2	0	0	0	6.1	7	7	2.5	0.9	2.3
Q94CE5	Q94CE5	Gamma-aminobutyrate transaminase POP2, mitochondrial	POP2	0	0	2284300	0	0	0	1	1	1	2.6	2.6	2.6	55.187	0	11.16	14015000	1	1281900	2763700	5560700	1114400	1676200	1618500	560620	51277	110550	222430	44577	67048	64739	0	0	1	0	0	0	2.6	2.6	2.6	2.6	2.6	2.6
Q94JM0;Q9FJZ7	Q94JM0;Q9FJZ7	AT5g66420/K1F13_7;AT5G66420 protein	At5g66420;At5g66420	0	881480	0	0	0	0	1	1	1	1.4	1.4	1.4	70.032	0	6.4419	34068000	2	483940	970200	0	3456100	9442600	19715000	973360	13827	27720	0	98746	269790	563280	0	0	0	0	1	1	1.4	1.4	0	1.4	1.4	1.4
Q94K48	Q94K48	ARM repeat superfamily protein	At3g62530	0	0	1323400	0	0	0	1	1	1	5.9	5.9	5.9	24.503	0.0047393	6.1571	4075500	1	0	1600200	2475300	0	0	0	291110	0	114300	176810	0	0	0	0	0	1	0	0	0	0	5.9	5.9	0	0	0
Q94K73	Q94K73	Phenylalanine--tRNA ligase, chloroplastic/mitochondrial	At3g58140	21036000	22472000	26127000	0	0	0	6	6	6	17.9	17.9	17.9	49.251	0	35.817	95511000	6	20345000	24233000	46681000	1820400	2102500	328890	3411100	726600	865470	1667200	65014	75091	11746	0	1	5	0	0	0	17.9	17.9	17.9	5.4	5.4	2.8
Q94K85	Q94K85	Cathepsin B-like protease 3	CATHB3	134880	0	0	0	0	0	2	2	2	6.4	6.4	6.4	39.417	0	12.291	6790200	2	121100	0	0	2896900	1597800	2174400	424390	7568.6	0	0	181060	99860	135900	0	0	0	0	0	2	3.1	0	0	3.1	3.1	6.4
Q96250	Q96250	ATP synthase subunit gamma, mitochondrial	ATPC	6250200	6019400	7586300	0	0	0	3	3	3	10.2	10.2	10.2	35.448	0	18.478	26295000	3	5627100	6789400	13878000	0	0	0	1383900	296170	357340	730430	0	0	0	0	1	2	0	0	0	10.2	10.2	10.2	0	0	0
Q96266;Q9SLM6;P46422	Q96266;Q9SLM6;P46422	Glutathione S-transferase F8, chloroplastic;Glutathione S-transferase F3	GSTF8;GSTF3	9020900	10060000	8768700	10142000	6103900	0	2	2	2	7.6	7.6	7.6	29.231	0	13.4	71979000	11	10340000	14392000	21567000	12274000	8776200	4629700	5141300	738540	1028000	1540500	876740	626870	330690	2	3	2	2	1	1	7.6	7.6	7.6	7.6	7.6	4.6
Q96293;Q96292;F4J8V9	Q96293;Q96292;F4J8V9	Actin-8;Actin-2;Actin 2	ACT8;ACT2;ACT2	76487000	82341000	91242000	51651000	44575000	49753000	8	8	3	27.3	27.3	12.5	41.862	0	145.85	502820000	37	74507000	103700000	181410000	45071000	51548000	46577000	23944000	3548000	4938300	8638500	2146300	2454600	2218000	9	9	13	2	2	2	27.3	27.3	27.3	23.9	24.7	24.7
Q96533;F4K7D6	Q96533;F4K7D6	Alcohol dehydrogenase class-3;S-(hydroxymethyl)glutathione dehydrogenase	ADH2;HOT5	4153100	5034800	4826700	18306000	22332000	21395000	4	4	4	14.2	14.2	14.2	40.698	0	33.066	83322000	9	4344100	7055000	10715000	16545000	21233000	23428000	4166100	217210	352750	535770	827250	1061700	1171400	0	0	1	3	2	3	12.1	12.1	12.1	11.9	12.1	12.1
Q9ASR0;Q56YW9	Q9ASR0;Q56YW9	Tubulin beta-3 chain;Tubulin beta-2 chain	TUBB3;TUBB2	67258000	79183000	73030000	53938000	44987000	45511000	9	9	2	23.6	23.6	5.8	50.733	0	106.11	467960000	33	64190000	93160000	176070000	48432000	45392000	40715000	22284000	3056600	4436200	8384400	2306300	2161500	1938800	5	6	13	4	3	2	20.4	20.4	23.6	15.3	15.3	16
Q9ASR1;F4JB06;F4JB05;F4JNE0	Q9ASR1	Elongation factor 2	LOS1	13563000	17934000	14656000	17224000	14069000	22699000	8	8	8	10.8	10.8	10.8	93.89	0	47.698	118670000	13	14352000	22867000	36483000	16857000	10996000	17115000	2697100	326180	519720	829160	383120	249920	388970	0	2	7	2	0	2	10	10	10.8	7.4	6.2	6.2
Q9ASV6	Q9ASV6	30S ribosomal protein S20, chloroplastic	RPS20	7290600	6980900	6674700	33562000	22610000	31705000	2	2	2	10.9	10.9	10.9	21.826	0	34.418	117840000	11	8287800	9604500	14907000	34655000	21476000	28910000	16834000	1184000	1372100	2129500	4950700	3068000	4130000	1	1	3	2	2	2	10.9	10.9	10.9	10.9	10.9	10.9
Q9C4Z6	Q9C4Z6	Receptor for activated C kinase 1B	RACK1B	0	0	1349900	0	0	0	1	1	1	3.4	3.4	3.4	35.8	0.0049505	6.2213	2524900	1	0	0	2524900	0	0	0	126240	0	0	126240	0	0	0	0	0	1	0	0	0	0	0	3.4	0	0	0
Q9C514	Q9C514	40S ribosomal protein S7-1	RPS7A	0	0	5895700	0	0	0	1	1	1	11.5	11.5	11.5	21.922	0	12.132	33461000	4	4427800	5375400	11028000	3898200	4805100	3926600	4182600	553480	671920	1378500	487270	600640	490820	0	1	2	1	0	0	11.5	11.5	11.5	11.5	11.5	11.5
Q9C6Z3;O64688	Q9C6Z3;O64688	Pyruvate dehydrogenase E1 component subunit beta-2, chloroplastic;Pyruvate dehydrogenase E1 component subunit beta-3, chloroplastic	PDH-E1;NA	0	0	8401000	0	0	0	1	1	1	2.5	2.5	2.5	44.244	0	6.7606	29068000	4	6246700	7107900	15714000	0	0	0	1614900	347040	394880	872980	0	0	0	1	1	2	0	0	0	2.5	2.5	2.5	0	0	0
Q9C8P0	Q9C8P0	Dihydrolipoyllysine-residue acetyltransferase component 5 of pyruvate dehydrogenase complex, chloroplastic	EMB3003	116630000	147490000	123830000	23010000	32746000	32726000	11	10	10	34.8	31.6	31.6	48.306	0	227.38	665730000	55	110700000	177620000	299240000	21395000	28817000	27963000	28945000	4813000	7722500	13010000	930210	1252900	1215800	12	15	22	1	3	2	34.8	34.8	34.8	24.3	24.3	24.3
Q9C9C6;Q9C9C5	Q9C9C6;Q9C9C5	60S ribosomal protein L6-2;60S ribosomal protein L6-3	RPL6B;RPL6C	29881000	26508000	35772000	19944000	19425000	18616000	8	8	5	36.1	36.1	22.7	26.008	0	67.601	188010000	22	31939000	32970000	79509000	15789000	14634000	13169000	17092000	2903500	2997300	7228100	1435400	1330300	1197100	3	3	8	3	2	3	30.9	30.9	36.1	19.3	14.2	19.3
Q9C9I7	Q9C9I7	Rieske (2Fe-2S) domain-containing protein	PSB33	0	0	3132200	0	0	0	2	2	2	9.4	9.4	9.4	31.727	0	12.254	8938500	2	765700	831840	5858500	808570	673850	0	496580	42539	46213	325470	44921	37436	0	0	0	2	0	0	0	4.2	4.2	9.4	4.2	4.2	0
Q9CA67	Q9CA67	Geranylgeranyl diphosphate reductase, chloroplastic	CHLP	11779000	12215000	13936000	18043000	10366000	13287000	4	4	4	9.6	9.6	9.6	51.837	0	31.103	94494000	10	12618000	15856000	29637000	15697000	10511000	10177000	3779800	504700	634250	1185500	627860	420420	407070	1	2	4	0	2	1	9.6	9.6	9.6	8.1	8.1	8.1
Q9CAV0	Q9CAV0	40S ribosomal protein S3a-1	RPS3AA	22847000	26535000	38280000	22219000	24138000	18734000	4	4	4	23.3	23.3	23.3	29.85	0	72.608	198180000	14	21172000	33236000	81155000	23867000	26139000	12611000	13212000	1411400	2215700	5410400	1591100	1742600	840740	1	3	7	2	0	1	23.3	23.3	23.3	20.2	20.2	14.1
Q9CAX6	Q9CAX6	40S ribosomal protein S14-2	RPS14B	48506000	40855000	63804000	60891000	56963000	55077000	5	5	1	37.3	37.3	7.3	16.273	0	51.661	385660000	19	40556000	42730000	114620000	62178000	68278000	57295000	64277000	6759300	7121700	19104000	10363000	11380000	9549100	2	3	7	2	3	2	30	30	30	37.3	37.3	37.3
Q9FDZ9;Q43291	Q9FDZ9;Q43291	60S ribosomal protein L21-2;60S ribosomal protein L21-1	RPL21E;RPL21A	11635000	11994000	17537000	0	0	0	2	2	2	9.8	9.8	9.8	18.709	0	11.331	68936000	3	10726000	13164000	32281000	0	6721900	6043500	8617100	1340800	1645500	4035100	0	840240	755440	0	1	2	0	0	0	9.8	9.8	9.8	0	4.9	4.9
Q9FE65;Q42351;A8MR50;Q9LJW6	Q9FE65;Q42351;A8MR50;Q9LJW6	60S ribosomal protein L34-2;60S ribosomal protein L34-1	RPL34B;RPL34A	0	11973000	12244000	0	0	0	2	2	2	16.8	16.8	16.8	13.65	0	14.248	60413000	7	7849600	12838000	23481000	3356000	7410000	5478300	15103000	1962400	3209400	5870300	839010	1852500	1369600	1	2	3	1	0	0	6.7	16.8	16.8	6.7	6.7	6.7
Q9FF90	Q9FF90	60S ribosomal protein L13-3	RPL13D	0	0	4085200	0	0	0	3	1	1	13.1	5.3	5.3	23.485	0.004902	6.2064	13485000	2	2929400	2914800	7641100	0	0	0	1348500	292940	291480	764110	0	0	0	1	0	1	0	0	0	13.1	13.1	13.1	7.8	7.8	7.8
Q9FFS8;A8MRV0	Q9FFS8;A8MRV0	40S ribosomal protein S10-2;RNA binding Plectin/S10 domain-containing protein	RPS10B;RPS10B	5382500	5411700	10961000	0	0	0	2	2	2	17.8	17.8	17.8	19.733	0	12.845	37761000	4	4895400	5970200	20347000	2028900	2176400	2342700	3776100	489540	597020	2034700	202890	217640	234270	0	1	3	0	0	0	17.8	17.8	17.8	11.1	11.1	11.1
Q9FI56;F4JF64;Q9SXJ7;P42762;Q8VYJ7	Q9FI56;F4JF64;Q9SXJ7	Chaperone protein ClpC1, chloroplastic;Clp ATPase	CLPC1;HSP93-III	410780000	417800000	445590000	79206000	88955000	58458000	21	21	21	30.9	30.9	30.9	103.45	0	232.79	1692200000	47	125780000	168550000	305040000	236720000	320930000	535160000	38459000	2858700	3830600	6932800	5379900	7293900	12163000	5	13	29	0	0	0	25.9	30.9	30.9	21	20.6	14.9
Q9FIJ4	Q9FIJ4	DNA repair RAD52-like protein 2, chloroplastic	RAD52-2	0	0	0	46741000	26430000	33862000	4	4	4	25.6	25.6	25.6	21.409	0	26.306	110610000	6	127390	170820	205260	40746000	30693000	38668000	9217600	10616	14235	17105	3395500	2557800	3222300	0	0	0	2	1	3	3.5	3.5	3.5	21.1	25.6	25.6
Q9FJ95	Q9FJ95	Sorbitol dehydrogenase	SDH	0	0	1419000	0	0	0	1	1	1	2.7	2.7	2.7	39.255	0.0048077	6.1675	7781700	1	991820	1452600	2654200	737960	1005200	939950	389090	49591	72629	132710	36898	50262	46998	0	0	1	0	0	0	2.7	2.7	2.7	2.7	2.7	2.7
Q9FJA6	Q9FJA6	40S ribosomal protein S3-3	RPS3C	0	0	1283300	0	0	0	4	1	1	18.1	4.8	4.8	27.458	0.0049751	6.2214	4382900	1	956250	1026300	2400400	0	0	0	273930	59766	64142	150030	0	0	0	0	0	1	0	0	0	18.1	18.1	18.1	13.3	13.3	8.5
Q9FJP3	Q9FJP3	50S ribosomal protein L29, chloroplastic	RPL29	0	30644000	34746000	33357000	0	57757000	2	2	2	16.2	16.2	16.2	19.377	0	97.792	220990000	10	15403000	33446000	64795000	33082000	16054000	58206000	27623000	1925300	4180800	8099300	4135300	2006700	7275800	2	2	2	1	1	2	16.2	16.2	16.2	16.2	16.2	16.2
Q9FKC0	Q9FKC0	60S ribosomal protein L13a-4	RPL13AD	2170000	2129000	3119900	0	1558900	0	4	2	2	24.3	11.2	11.2	23.59	0	11.615	12760000	2	2187600	2572700	5397800	574270	1471200	556760	1160000	198870	233880	490710	52206	133750	50614	0	0	2	0	0	0	18	18	24.3	12.6	18	12.6
Q9FLN4	Q9FLN4	50S ribosomal protein L27, chloroplastic	RPL27	10981000	10560000	11605000	15906000	0	0	2	2	2	12.1	12.1	12.1	21.737	0	12.464	62898000	5	11686000	11600000	25572000	11984000	853160	1203400	6988700	1298500	1288900	2841400	1331500	94795	133710	1	2	1	1	0	0	12.1	12.1	12.1	12.1	6.6	6.6
Q9FLQ4;Q8H107	Q9FLQ4;Q8H107	Dihydrolipoyllysine-residue succinyltransferase component of 2-oxoglutarate dehydrogenase complex 1, mitochondrial	At5g55070	6276200	8348100	9300000	0	0	0	3	3	3	9.3	9.3	9.3	50.133	0	18.912	31653000	5	5549200	10129000	15975000	0	0	0	1376200	241270	440380	694580	0	0	0	1	1	3	0	0	0	9.3	9.3	9.3	0	0	0
Q9FLT0;Q8VZG7	Q9FLT0;Q8VZG7	Ribonuclease TUDOR 2;Ribonuclease TUDOR 1	TSN2;TSN1	1126900	2046700	2664800	0	0	0	2	2	2	2.4	2.4	2.4	107.74	0	12.384	10480000	4	1094100	2715900	4025600	900460	726490	1017300	194070	20262	50294	74547	16675	13454	18840	1	0	3	0	0	0	2.4	2.4	2.4	1.3	1.3	1.3
Q9FME2	Q9FME2	Nuclear transport factor 2	NTF2	0	0	2542000	0	0	0	1	1	1	4.1	4.1	4.1	49.543	0	11.025	8331500	2	1711900	1864900	4754700	0	0	0	320440	65844	71728	182870	0	0	0	0	1	1	0	0	0	4.1	4.1	4.1	0	0	0
Q9FMH8	Q9FMH8	Probable cysteine protease RD21B	RD21B	0	0	858450	0	0	0	1	1	1	4.1	4.1	4.1	51.203	0	10.863	25785000	3	651150	1043700	1605700	7205900	7736500	7541700	1227800	31007	49702	76461	343140	368400	359130	0	0	0	1	1	1	4.1	4.1	4.1	4.1	4.1	4.1
Q9FMU6;Q9M2Z8	Q9FMU6	Mitochondrial phosphate carrier protein 3, mitochondrial	MPT3	7199000	7692900	10546000	5766700	7231300	5213500	4	4	4	11.7	11.7	11.7	40.089	0	24.134	52019000	5	9885600	12215000	16558000	4246400	6530900	2582600	2364500	449350	555240	752650	193020	296860	117390	1	1	3	0	0	0	11.7	11.7	9.3	8.3	9.3	5.9
Q9FN48;A0A1P8BCX7	Q9FN48;A0A1P8BCX7	Calcium sensing receptor, chloroplastic;Calcium sensing receptor	CAS;CaS	8267700	13998000	11753000	15256000	13821000	14807000	3	3	3	12.4	12.4	12.4	41.285	0	18.824	90001000	12	7219200	12085000	22145000	17013000	14986000	16552000	4500000	360960	604270	1107300	850630	749320	827580	1	3	3	1	2	2	12.4	12.4	12.4	12.4	12.4	12.4
Q9FNP8;Q9LF30	Q9FNP8;Q9LF30	40S ribosomal protein S19-3;40S ribosomal protein S19-2	RPS19C;RPS19B	4663700	4268900	9247700	0	0	0	5	2	2	40.6	19.6	19.6	15.697	0	11.979	35501000	3	3963000	5325200	16699000	3074200	3531300	2908200	3944600	440330	591690	1855500	341580	392370	323140	0	0	3	0	0	0	40.6	40.6	40.6	28.7	28.7	28.7
Q9FPF0	Q9FPF0	Protein DJ-1 homolog A	DJ1A	6548300	15848000	11884000	8043800	10180000	10748000	3	3	3	8.9	8.9	8.9	41.857	0	26.215	75730000	9	9976400	19436000	23471000	5781100	9012600	8052100	5048600	665090	1295700	1564800	385410	600840	536810	1	3	2	2	0	1	8.9	8.9	8.9	6.1	6.1	6.1
Q9FVQ1;A0A1I9LLX8;A0A1I9LLX7;Q1PEP5	Q9FVQ1	Nucleolin 1	NUCL1	5497500	5307000	3832400	0	0	0	3	3	3	5	5	5	58.773	0	17.18	18776000	3	4757500	5614200	7925100	0	479510	0	605690	153470	181100	255650	0	15468	0	1	0	2	0	0	0	5	5	5	0	2	0
Q9FVT2	Q9FVT2	Probable elongation factor 1-gamma 2	At1g57720	14020000	15989000	24217000	7366000	0	0	5	5	3	19.1	19.1	12.1	46.4	0	31.412	86059000	7	15372000	23101000	38237000	3039000	3854200	2455800	4781000	854010	1283400	2124300	168830	214120	136430	0	2	5	0	0	0	19.1	19.1	19.1	9.7	4.8	4.8
Q9FWA3	Q9FWA3	6-phosphogluconate dehydrogenase, decarboxylating 2	PGD2	2478100	2712400	2534600	0	0	0	2	2	2	5.1	5.1	5.1	53.577	0	10.946	15893000	2	2119200	3096000	4772900	1933500	2641400	1329600	588620	78490	114670	176780	71613	97831	49246	0	0	2	0	0	0	5.1	5.1	5.1	3.5	3.5	3.5
Q9FWS4	Q9FWS4	50S ribosomal protein L31, chloroplastic	RPL31	0	0	1461200	0	0	0	1	1	1	7.6	7.6	7.6	16.033	0	6.8146	16913000	3	1114700	160980	2733200	1184400	4748900	6970700	1879200	123850	17887	303680	131600	527650	774520	0	0	1	0	1	1	7.6	7.6	7.6	7.6	7.6	7.6
Q9FX54;F4HQT1	Q9FX54;F4HQT1	Glyceraldehyde-3-phosphate dehydrogenase GAPC2, cytosolic;Glyceraldehyde-3-phosphate dehydrogenase C2	GAPC2;GAPC2	215610000	297200000	301980000	143850000	173710000	131710000	13	13	1	47.3	47.3	7.4	36.913	0	323.31	1646000000	89	235060000	375560000	569940000	155210000	180140000	130100000	78381000	11194000	17884000	27140000	7390700	8578200	6195300	14	23	28	6	10	8	47.3	47.3	42.9	41.1	38.2	38.2
Q9FY50	Q9FY50	50S ribosomal protein L10, chloroplastic	RPL10	10883000	10438000	12245000	12481000	9437500	18801000	3	3	3	14.1	14.1	14.1	24.736	0	18.819	93925000	12	12312000	14496000	21973000	13736000	10932000	20475000	7225000	947090	1115100	1690300	1056600	840940	1575000	1	1	5	2	2	1	14.1	14.1	10.5	7.3	7.3	7.3
Q9FY64;F4I472;Q08112;A8MQ96;Q9FIX6;Q9FY65	Q9FY64;F4I472;Q08112;A8MQ96	40S ribosomal protein S15-4;Cytosolic ribosomal protein S15	RPS15D;RPS15	15300000	15253000	19507000	11562000	12565000	10651000	4	4	4	40.8	40.8	40.8	17.072	0	42.535	114080000	12	16341000	20946000	44339000	4751700	14920000	12787000	16298000	2334400	2992300	6334100	678820	2131400	1826700	2	2	6	0	2	0	40.8	40.8	40.8	23.7	32.9	32.9
Q9FY99	Q9FY99	Glucose-6-phosphate 1-dehydrogenase 2, chloroplastic	G6PD2	5422700	5419400	6611100	0	0	0	2	2	1	3.4	3.4	1.7	67.159	0	13.036	31119000	4	4806800	6202700	12090000	2372300	3019800	2627000	915260	141380	182430	355590	69775	88819	77263	0	1	2	0	0	1	3.4	3.4	3.4	1.7	1.7	1.7
Q9FZ76	Q9FZ76	60S ribosomal protein L6-1	RPL6A	15711000	12978000	16853000	0	0	0	6	3	3	27.5	14.2	14.2	26.152	0	21.129	64050000	9	14093000	14026000	31987000	1018700	1702200	1223200	5337500	1174400	1168900	2665600	84896	141850	101930	2	2	4	0	0	1	27.5	27.5	27.5	11.2	6	15
Q9LD28;O81826;Q9LHQ5;Q9C681;Q9C944;Q9S9K7;O04848;Q9FJE8;Q94F49	Q9LD28;O81826;Q9LHQ5;Q9C681;Q9C944;Q9S9K7;O04848;Q9FJE8;Q94F49	Histone H2A.6;Probable histone H2A.3;Probable histone H2A.2	RAT5;At4g27230;NA	0	0	3503400	0	0	0	1	1	1	6.9	6.9	6.9	13.658	0	7.6778	46770000	4	0	3399100	6553000	13574000	10161000	13083000	7794900	0	566520	1092200	2262300	1693500	2180500	1	0	1	1	0	1	6.9	6.9	6.9	6.9	6.9	6.9
Q9LD43	Q9LD43	Acetyl-coenzyme A carboxylase carboxyl transferase subunit alpha, chloroplastic	CAC3	165760000	171740000	184940000	55369000	58016000	71706000	23	23	23	45.3	45.3	45.3	85.305	0	323.31	896560000	79	164920000	218470000	392720000	37995000	45885000	36568000	19924000	3664900	4854900	8727100	844340	1019700	812610	16	22	31	3	3	4	41.7	45.3	45.3	25.4	25.5	25.5
Q9LD57	Q9LD57	Phosphoglycerate kinase 1, chloroplastic	PGK1	384320000	459760000	432970000	201920000	172400000	169710000	17	17	10	45.1	45.1	28.5	50.111	0	323.31	2287600000	97	366200000	526350000	849200000	192140000	190360000	163330000	69321000	11097000	15950000	25733000	5822600	5768500	4949300	20	23	26	9	10	9	45.1	45.1	45.1	39.3	39.3	39.3
Q9LER7	Q9LER7	50S ribosomal protein 5, chloroplastic	PSRP5	0	0	6913300	0	0	0	1	1	1	6.8	6.8	6.8	16.361	0	6.39	47216000	5	5631400	0	12931000	10026000	10106000	8522100	7869400	938570	0	2155200	1671000	1684300	1420400	1	0	1	1	1	1	6.8	0	6.8	6.8	6.8	6.8
Q9LF37;A0A178W7U9;F4JVJ1;P42730	Q9LF37	Chaperone protein ClpB3, chloroplastic	CLPB3	11838000	11419000	12742000	0	0	0	7	7	7	9.3	9.3	9.3	108.94	0	45.343	47956000	9	10698000	12736000	23404000	0	787270	331630	959130	213950	254720	468070	0	15745	6632.6	1	1	7	0	0	0	8.1	8.1	9.3	0	1.3	1.5
Q9LFH5;P50883;Q9FF52	Q9LFH5;P50883;Q9FF52	60S ribosomal protein L12-2;60S ribosomal protein L12-1	RPL12B;RPL12A	28545000	28629000	35879000	21244000	28234000	28022000	3	3	3	25.9	25.9	25.9	17.97	0	82.215	208940000	22	27596000	34928000	74356000	21817000	22902000	27346000	23216000	3066200	3880900	8261800	2424100	2544600	3038400	4	3	6	3	3	3	25.9	25.9	25.9	25.9	25.9	25.9
Q9LFW1;Q9SRT9;O22666	Q9LFW1;Q9SRT9;O22666	UDP-arabinopyranose mutase 2;UDP-arabinopyranose mutase 1;UDP-arabinopyranose mutase 3	RGP2;RGP1;NA	3015200	3167600	2716100	0	0	0	2	2	2	6.9	6.9	6.9	40.89	0	12.39	17527000	6	2593500	3561900	5188500	2449000	2132600	1601800	730310	108060	148410	216190	102040	88859	66742	0	1	3	1	1	0	6.9	6.9	6.9	3.1	3.1	3.1
Q9LHA8	Q9LHA8	Probable mediator of RNA polymerase II transcription subunit 37c	MED37C	16672000	17614000	19102000	22426000	24136000	24986000	7	7	1	13.5	13.5	1.8	71.101	0	44.486	141740000	13	13749000	18833000	30057000	24457000	26396000	28249000	3830900	371590	509000	812350	661010	713410	763500	0	2	6	1	3	1	13.5	13.5	13.5	10	10	11.7
Q9LHH7	Q9LHH7	Bifunctional protein FolD 2	FOLD2	0	0	2928800	0	0	0	1	1	1	7.7	7.7	7.7	31.589	0	6.6948	11233000	1	1933000	3821600	5478200	0	0	0	561640	96651	191080	273910	0	0	0	0	0	1	0	0	0	7.7	7.7	7.7	0	0	0
Q9LIK9;A0A1P8B8I9;O23324;Q43870	Q9LIK9;A0A1P8B8I9;O23324;Q43870	ATP sulfurylase 1, chloroplastic;Pseudouridine synthase/archaeosine transglycosylase-like family protein	APS1;APS3	4392400	4615500	5141300	0	0	0	2	2	2	3.7	3.7	3.7	51.458	0	12.227	23327000	3	3867200	5225000	9529300	1711600	1920200	1073300	863950	143230	193520	352940	63392	71119	39751	0	0	3	0	0	0	3.7	3.7	3.7	1.5	1.5	1.5
Q9LJE4;P21240;C0Z361;A0A1P8ATB3;A0A2H1ZEC4;A0A1P8ATA4;Q9C667	Q9LJE4;P21240	Chaperonin 60 subunit beta 2, chloroplastic;Chaperonin 60 subunit beta 1, chloroplastic	CPN60B2;CPN60B1	12690000	16344000	13417000	15102000	14470000	11870000	5	5	5	10.1	10.1	10.1	63.341	0	31.144	97666000	14	12509000	17991000	26572000	8047300	12009000	20538000	2872500	367930	529150	781520	236680	353200	604050	0	3	5	3	2	1	10.1	10.1	10.1	6.2	6.2	8.6
Q9LK29;Q9FKS5	Q9LK29;Q9FKS5	Cytochrome c1 1, heme protein, mitochondrial;Cytochrome c1 2, heme protein, mitochondrial	CYC11;CYC12	0	0	4583500	0	0	0	1	1	1	4.2	4.2	4.2	33.65	0	6.8069	22647000	4	3303000	4292300	8573200	1643100	3812600	1023200	1509800	220200	286150	571550	109540	254170	68216	0	1	2	0	1	0	4.2	4.2	4.2	4.2	4.2	4.2
Q9LM02	Q9LM02	Cycloartenol-C-24-methyltransferase	SMT1	17477000	21508000	21358000	0	0	0	5	5	5	20.8	20.8	20.8	38.268	0	120.95	81266000	12	16226000	23143000	39736000	877710	915890	368430	4780400	954450	1361300	2337400	51630	53876	21672	1	4	7	0	0	0	20.8	20.8	20.8	5.1	5.1	5.1
Q9LMQ2	Q9LMQ2	Chlorophyll a-b binding protein, chloroplastic	CHLOROPHYLL	17431000	17700000	18098000	8266700	8463600	0	2	2	2	10.9	10.9	10.9	27.522	0	28.783	90920000	7	15366000	18932000	32981000	8855800	10220000	4565200	7576600	1280500	1577700	2748400	737980	851660	380430	2	3	2	0	0	0	10.9	10.9	10.9	10.9	10.9	3.9
Q9LPP4	Q9LPP4	Cyclin-dependent protein kinase inhibitor SMR1	SMR1	0	0	0	0	0	121290000	1	1	1	7.8	7.8	7.8	14.614	0	10.843	371320000	7	0	0	0	165960000	83339000	122020000	41257000	0	0	0	18440000	9259900	13558000	0	0	0	2	2	3	0	0	0	7.8	7.8	7.8
Q9LQK7	Q9LQK7	Protein ABCI7, chloroplastic	ABCI7	0	5107100	4839900	0	0	0	3	3	3	7.2	7.2	7.2	52.824	0	19.345	18301000	3	2027300	3333300	12941000	0	0	0	871490	96540	158730	616220	0	0	0	0	0	3	0	0	0	1.7	4.8	7.2	0	0	0
Q9LR33;P49637	Q9LR33;P49637	60S ribosomal protein L27a-2;60S ribosomal protein L27a-3	RPL27AB;RPL27AC	67002000	71917000	73781000	62262000	56036000	90283000	3	3	3	22.6	22.6	22.6	16.292	0	17.71	450410000	8	14311000	21410000	38951000	113330000	107170000	155240000	56301000	1788800	2676200	4868800	14166000	13396000	19405000	1	2	2	0	1	2	17.1	22.6	17.1	15.8	15.8	22.6
Q9LRR9;A8MS37;B3H4B8;Q2V3V9;O49506;A0A1P8B993	Q9LRR9;A8MS37;B3H4B8;Q2V3V9	(S)-2-hydroxy-acid oxidase GLO1;Aldolase-type TIM barrel family protein	GLO1;GOX1	74492000	85981000	81301000	54345000	60246000	75111000	13	13	4	43.6	43.6	10.6	40.341	0	221.8	581030000	59	78154000	116590000	175060000	65315000	77416000	68499000	26411000	3552400	5299400	7957400	2968900	3518900	3113600	9	12	18	7	5	8	43.6	43.6	38.7	37.9	33	35.7
Q9LRS0;F4JFV6	Q9LRS0;F4JFV6	(S)-2-hydroxy-acid oxidase GLO2;Aldolase-type TIM barrel family protein	GLO2;GOX2	11923000	15081000	17885000	10992000	10029000	9325400	13	4	4	45	12	12	40.306	0	23.897	90862000	12	12625000	17498000	30706000	8181900	11587000	10264000	3950500	548910	760790	1335100	355730	503800	446250	0	3	4	2	2	1	45	45	40.1	42	37.1	42
Q9LRX8	Q9LRX8	60S ribosomal protein L13a-2	RPL13AB	0	8035100	11662000	0	0	0	4	2	2	24.3	11.2	11.2	23.459	0	41.027	35864000	8	5451500	9194300	21218000	0	0	0	3260400	495590	835840	1928900	0	0	0	1	1	6	0	0	0	12.6	18	24.3	6.8	6.8	6.8
Q9LS40	Q9LS40	Protein ASPARTIC PROTEASE IN GUARD CELL 1	ASPG1	0	0	518010	0	0	0	1	1	1	4.4	4.4	4.4	53.233	0	6.6517	21771000	2	0	0	968910	5174200	5954300	9673200	946550	0	0	42127	224970	258880	420570	0	0	0	1	1	0	0	0	4.4	4.4	4.4	4.4
Q9LT39	Q9LT39	Leucine-rich repeat (LRR) family protein	At3g20820	0	0	0	0	3584200	5644500	3	3	3	9.3	9.3	9.3	39.862	0	17.62	12123000	4	362840	400770	0	1723600	4078500	5557400	606160	18142	20039	0	86180	203930	277870	0	0	0	0	2	2	3.8	3.8	0	2.7	6.6	9.3
Q9LT78	Q9LT78	Probable cysteine protease RD21C	RD21C	0	0	0	0	0	0	1	1	1	3.5	3.5	3.5	49.307	0	17.305	0	1	0	0	0	0	0	0	0	0	0	0	0	0	0	0	0	0	0	0	1	0	0	0	0	0	3.5
Q9LUT2	Q9LUT2	S-adenosylmethionine synthase 4	METK4	5429700	6055700	8343800	0	0	0	6	3	2	17.8	7.1	4.3	42.795	0	28.56	34337000	9	4095800	6806300	16990000	2052700	2024900	2367700	1716900	204790	340310	849500	102640	101250	118390	1	1	4	0	2	1	16	15.3	17.8	4.1	11.7	4.1
Q9LV77;F4KGS3;Q9LFU1	Q9LV77	Asparagine synthetase [glutamine-hydrolyzing] 2	ASN2	5235000	5384900	7495000	0	0	0	3	3	3	7.3	7.3	7.3	65.029	0	18.961	24414000	4	4630300	6366400	13417000	0	0	0	1017200	192930	265270	559050	0	0	0	0	1	3	0	0	0	7.3	7.3	7.3	0	0	0
Q9LV79;Q9SID8;Q9LFT9;O80501;Q9SMR4	Q9LV79;Q9SID8;Q9LFT9;O80501;Q9SMR4	Ras-related protein RABH1a;Ras-related protein RABH1d;Ras-related protein RABH1e	RABH1A;RABH1D;NA	0	0	0	0	0	0	1	1	1	5.3	5.3	5.3	23.12	0	6.3396	0	1	0	0	0	0	0	0	0	0	0	0	0	0	0	0	0	1	0	0	0	0	0	5.3	0	0	0
Q9LX88	Q9LX88	40S ribosomal protein S15a-4	RPS15AD	0	0	464210	0	0	0	5	1	1	43.8	15.4	15.4	14.774	0	11.602	175360000	7	588500	0	868280	65414000	51541000	56946000	21920000	73562	0	108540	8176700	6442600	7118300	0	0	0	3	1	3	38.5	23.1	38.5	32.3	32.3	37.7
Q9LXG1;B3H7J6;Q9FLF0	Q9LXG1;B3H7J6;Q9FLF0	40S ribosomal protein S9-1;Ribosomal protein S4;40S ribosomal protein S9-2	RPS9B;At5g15200;NA	44580000	41839000	63826000	52259000	53470000	64746000	6	6	6	28.3	28.3	28.3	23.036	0	42.728	388440000	34	36281000	36491000	132160000	50538000	65409000	67564000	35313000	3298300	3317400	12015000	4594400	5946200	6142200	3	4	7	5	7	8	23.2	23.2	28.3	28.3	28.3	28.3
Q9LY74	Q9LY74	2-methyl-6-phytyl-1,4-hydroquinone methyltransferase, chloroplastic	VTE3	0	0	7663700	0	0	0	2	2	2	9.8	9.8	9.8	37.926	0	18.914	27705000	5	1562500	2522600	14335000	4380900	2904000	2000400	1539200	86806	140140	796370	243380	161330	111130	0	1	3	0	1	0	4.4	4.4	9.8	5.3	5.3	5.3
Q9LYA9	Q9LYA9	Chloroplast stem-loop binding protein of 41 kDa a, chloroplastic	CSP41A	0	3116500	0	0	0	0	2	2	2	4.9	4.9	4.9	43.929	0	13.103	8070200	1	2638900	3430200	2001100	0	0	0	336260	109950	142930	83379	0	0	0	0	0	1	0	0	0	4.9	4.9	2.5	0	0	0
Q9LYE7;Q94F20	Q9LYE7;Q94F20	Uncharacterized protein At5g11420;At5g25460	At5g11420;DGR2	0	0	1062200	0	0	0	1	1	1	3.6	3.6	3.6	39.64	0	6.5436	4664700	1	707200	950130	1986700	1020700	0	0	358820	54400	73087	152820	78512	0	0	0	0	1	0	0	0	3.6	3.6	3.6	3.6	0	0
Q9LZ57	Q9LZ57	60S ribosomal protein L36-3	RPL36C	0	0	3243300	0	0	0	3	1	1	26.9	10.2	10.2	12.189	0.0025253	6.275	18137000	4	2111100	3493300	6066300	3588100	2878100	0	4534200	527780	873340	1516600	897020	719520	0	0	1	1	1	1	0	26.9	26.9	26.9	19.4	26.9	9.3
Q9LZF6;P54609;Q9SCN8	Q9LZF6;P54609;Q9SCN8	Cell division control protein 48 homolog E;Cell division control protein 48 homolog A	CDC48E;CDC48A	13724000	23912000	24601000	6432000	5805300	6056600	7	7	7	10.6	10.6	10.6	89.957	0	46.344	101490000	14	20876000	25975000	43948000	3893000	3671600	3126600	2255300	463910	577220	976610	86510	81592	69480	3	5	6	0	0	0	10.6	10.6	10.6	4.9	4.9	4.9
Q9M0E2	Q9M0E2	60S ribosomal protein L28-2	RPL28C	0	0	9578500	0	0	0	2	1	1	20.3	11.2	11.2	15.91	0	7.5962	40999000	2	5713300	8211800	17916000	5165600	0	3992300	5857000	816180	1173100	2559400	737950	0	570330	0	1	1	0	0	0	20.3	20.3	20.3	20.3	9.1	20.3
Q9M0Y8	Q9M0Y8	Vesicle-fusing ATPase	NSF	5587500	5125600	5888200	0	0	0	3	3	3	4.4	4.4	4.4	81.486	0	19.611	22551000	5	5446600	4954900	11284000	284920	391580	189230	563790	136170	123870	282110	7123	9789.6	4730.8	0	1	4	0	0	0	4.4	4.4	4.4	1.5	1.5	1.3
Q9M1P5;Q6ID97;A0A1P8BDK6;Q9LYJ3;Q9LQC8;P36397;P0DH91	Q9M1P5;Q6ID97;A0A1P8BDK6;Q9LYJ3;Q9LQC8;P36397;P0DH91	ADP-ribosylation factor A1E;ADP-ribosylation factor A1F	T17J13.250;ARFA1F	9739600	11067000	9338400	18280000	16617000	15029000	4	4	4	27.6	27.6	27.6	20.607	0	40.462	91441000	21	9639600	12889000	20536000	16323000	17082000	14972000	9144100	963960	1288900	2053600	1632300	1708200	1497200	1	2	5	4	5	4	27.6	27.6	27.6	17.7	17.7	17.7
Q9M1X3	Q9M1X3	AT3g63160/F16M2_10	F16M2_10	0	0	1491600	0	0	0	1	1	1	13	13	13	7.2563	0	6.3175	6549000	2	1034700	1519500	2789900	0	0	1205000	2183000	344880	506490	929980	0	0	401660	0	0	1	0	1	0	13	13	13	0	13	13
Q9M339	Q9M339	40S ribosomal protein S3-2	RPS3B	30760000	24026000	59021000	87203000	75271000	107220000	6	6	2	26.5	26.5	8.4	27.349	0	65.964	433660000	24	23765000	23836000	77934000	111270000	87059000	109800000	27104000	1485300	1489800	4870900	6954200	5441200	6862600	3	3	9	2	3	4	26.5	26.5	26.5	26.5	21.3	16.5
Q9M352;O80929	Q9M352;O80929	60S ribosomal protein L36-2;60S ribosomal protein L36-1	RPL36B;RPL36A	14570000	17473000	24240000	6126000	9262000	0	3	3	1	24.1	24.1	8	12.676	0	18.774	98442000	15	15564000	18903000	43983000	3784800	11008000	5198900	19688000	3112800	3780500	8796600	756950	2201600	1039800	3	3	5	0	2	2	24.1	24.1	24.1	17	24.1	17
Q9M385	Q9M385	50S ribosomal protein L17, chloroplastic	RPL17	0	0	9321800	0	0	0	2	2	2	10.4	10.4	10.4	23.481	0	11.447	43457000	5	5950000	4610800	17436000	3950300	5949000	5561200	4828600	661110	512320	1937300	438920	661000	617910	0	0	2	1	1	1	10.4	4.3	10.4	4.3	4.3	4.3
Q9M5K2	Q9M5K2	Dihydrolipoyl dehydrogenase 2, mitochondrial	LPD2	0	0	0	0	0	14054000	4	1	1	8.3	2	2	53.985	0.0068493	6.0388	40644000	1	0	0	0	13755000	12879000	14010000	1401500	0	0	0	474310	444100	483090	0	0	0	0	1	0	4.1	6.3	6.3	6.3	6.3	4.1
Q9M5K3	Q9M5K3	Dihydrolipoyl dehydrogenase 1, mitochondrial	LPD1	100660000	101530000	86215000	28721000	52056000	59899000	10	10	7	28.2	28.2	21.9	53.987	0	143.09	526700000	32	79841000	106700000	194170000	32505000	61064000	52420000	18811000	2851500	3810600	6934600	1160900	2180800	1872100	4	7	13	2	3	3	26	28.2	28.2	26.2	26.2	21.5
Q9M7X9	Q9M7X9	Thioredoxin-like protein CITRX, chloroplastic	CITRX	0	0	1196000	0	0	0	1	1	1	6	6	6	20.67	0.0047847	6.1675	4112600	1	911940	963600	2237000	0	0	0	514070	113990	120450	279630	0	0	0	0	0	1	0	0	0	6	6	6	0	0	0
Q9M8L6	Q9M8L6	At1g80480	PTAC17	5310300	7575800	7753300	6070100	0	0	2	2	2	7	7	7	49.487	0	12.374	41946000	4	4622200	8286500	14374000	6347700	5230100	3085300	1997400	220110	394600	684480	302270	249050	146920	0	2	2	0	0	0	7	7	7	7	3.6	3.6
Q9M9W1;Q9FE58	Q9M9W1;Q9FE58	60S ribosomal protein L22-2;60S ribosomal protein L22-3	RPL22B;RPL22C	32788000	30285000	33562000	17679000	0	13814000	3	3	3	25.8	25.8	25.8	14.018	0	19.888	167980000	14	35177000	35286000	70545000	11038000	2877300	13058000	27997000	5862800	5881000	11757000	1839600	479550	2176300	3	4	6	1	0	0	25.8	25.8	25.8	16.1	7.3	25.8
Q9MAP3	Q9MAP3	50S ribosomal protein L11, chloroplastic	RPL11	0	9797800	6331700	0	0	0	2	2	2	11.3	11.3	11.3	23.148	0	11.997	57592000	4	8206800	10757000	11888000	3215700	5847800	17676000	4113700	586200	768390	849150	229690	417700	1262600	0	1	1	0	1	1	11.3	11.3	11.3	4.5	4.5	4.5
Q9S726	Q9S726	Probable ribose-5-phosphate isomerase 3, chloroplastic	RPI3	3785600	3932100	3420700	14302000	14751000	12725000	3	3	3	14.5	14.5	14.5	29.305	0	40.956	57904000	8	3471700	4905300	6934600	13661000	16764000	12168000	3406100	204220	288550	407920	803560	986120	715780	1	0	0	2	2	3	11.2	11.2	11.2	14.5	14.5	14.5
Q9S7E9;Q9LR30	Q9S7E9;Q9LR30	Glutamate--glyoxylate aminotransferase 2;Glutamate--glyoxylate aminotransferase 1	GGAT2;GGAT1	0	0	3645300	0	0	0	1	1	1	3.7	3.7	3.7	53.444	0	35.453	33074000	4	0	0	6818400	7775500	8321700	10158000	1225000	0	0	252530	287980	308210	376240	0	0	1	1	1	1	0	0	3.7	3.7	3.7	3.7
Q9S7H1;Q9SA56	Q9S7H1;Q9SA56	Photosystem I reaction center subunit II-1, chloroplastic;Photosystem I reaction center subunit II-2, chloroplastic	psaD1;PSAD2	4465100	13416000	5542800	5324300	6826900	0	3	3	3	27.9	27.9	27.9	22.598	0	16.605	47552000	4	3744900	11124000	9939000	9061100	7727000	5956000	3657900	288070	855720	764540	697010	594380	458150	0	2	1	0	1	0	27.9	27.9	27.9	27.9	21.2	21.2
Q9S831;Q9S714	Q9S831;Q9S714	Photosystem I reaction center subunit IV A, chloroplastic;Photosystem I reaction center subunit IV B, chloroplastic	PSAE1;PSAE2	0	0	2988800	0	0	0	1	1	1	9.1	9.1	9.1	14.967	0	8.2171	17251000	0	2216100	5944700	5590400	0	3500000	0	2464500	316590	849240	798630	0	499990	0	0	0	0	0	0	0	9.1	9.1	9.1	0	9.1	0
Q9S841;P23321	Q9S841;P23321	Oxygen-evolving enhancer protein 1-2, chloroplastic;Oxygen-evolving enhancer protein 1-1, chloroplastic	PSBO2;PSBO1	0	0	1040800	0	0	0	1	1	1	3.6	3.6	3.6	35.019	0.0048544	6.187	8131100	1	1299400	4403800	1946700	481070	0	0	369590	59066	200170	88488	21867	0	0	0	1	0	0	0	0	3.6	3.6	3.6	3.6	0	0
Q9SA34;P47996	Q9SA34;P47996	Inosine-5-monophosphate dehydrogenase 2;Inosine-5-monophosphate dehydrogenase 1	At1g16350;IMPDH	0	0	3377200	0	0	0	1	1	1	2.4	2.4	2.4	54.051	0	18.136	12759000	0	3001600	3440700	6316900	0	0	0	531630	125070	143360	263200	0	0	0	0	0	0	0	0	0	2.4	2.4	2.4	0	0	0
Q9SAJ4	Q9SAJ4	Phosphoglycerate kinase 3, cytosolic	PGK3	23066000	40449000	38669000	15902000	14811000	15093000	10	7	7	33.7	25.7	25.7	42.131	0	74.08	180170000	16	28592000	40925000	64734000	10929000	15659000	19335000	7206900	1143700	1637000	2589400	437160	626350	773390	2	4	9	0	1	0	33.7	33.7	33.7	19.2	23.7	26.2
Q9SCL7	Q9SCL7	Acetylglutamate kinase, chloroplastic	NAGK	0	3175200	2542300	0	0	0	2	2	2	7.5	7.5	7.5	36.595	0	11.367	13251000	2	1462000	3677900	4444100	1170700	1769500	726500	697400	76949	193570	233900	61615	93130	38237	0	1	1	0	0	0	4	7.5	7.5	4	7.5	4
Q9SCX3	Q9SCX3	Elongation factor 1-beta 2	At5g19510	13098000	12577000	23562000	7240700	7842900	7712100	4	4	3	24.1	24.1	17.9	24.201	0	42.381	89557000	6	16031000	19144000	36186000	4193100	7475100	6527000	8955700	1603100	1914400	3618600	419310	747510	652700	0	1	5	0	0	0	24.1	24.1	24.1	16.5	24.1	24.1
Q9SEI2;O04019	Q9SEI2;O04019	26S proteasome regulatory subunit 6A homolog A;26S proteasome regulatory subunit 6A homolog B	RPT5A;RPT5B	8169000	8479500	12910000	7597400	6696000	6529300	5	5	4	20	20	17.2	47.48	0	30.207	62356000	7	8578800	11077000	24509000	8175200	5257200	4758400	2494200	343150	443080	980360	327010	210290	190340	0	1	6	0	0	0	17.5	17.5	20	6.6	11.3	6.6
Q9SEL6	Q9SEL6	Vesicle transport v-SNARE 11	VTI11	0	0	6156000	0	0	0	1	1	1	5	5	5	24.951	0	6.3331	26279000	1	4354100	5908200	11514000	0	2856200	1646200	1877100	311010	422020	822460	0	204010	117590	0	0	1	0	0	0	5	5	5	0	5	5
Q9SF53;O80626	Q9SF53;O80626	60S ribosomal protein L35-1;60S ribosomal protein L35-2	RPL35A;RPL35B	0	0	8612000	0	0	0	1	1	1	5.7	5.7	5.7	14.285	0	6.4041	29714000	2	4920700	5227700	16108000	0	0	3457000	4952300	820120	871280	2684700	0	0	576170	0	0	1	0	0	1	5.7	5.7	5.7	0	0	5.7
Q9SF85;A0A1P8BAP0;Q9LZG0	Q9SF85;A0A1P8BAP0;Q9LZG0	Adenosine kinase 1;Adenosine kinase 2;Adenosine kinase 2	ADK1;ADK2;NA	4056700	4353800	4736700	0	0	0	2	2	2	9.6	9.6	9.6	37.836	0	11.751	43877000	3	3847600	4819300	8385400	8653600	8496000	9674600	2581000	226330	283490	493260	509040	499770	569100	0	1	2	0	0	0	9.6	9.6	9.6	5.2	5.2	5.2
Q9SFH9	Q9SFH9	Delta-aminolevulinic acid dehydratase 1, chloroplastic	HEMB1	7032600	6975800	11536000	4358300	0	0	3	3	3	9.1	9.1	9.1	46.69	0	25.669	40703000	5	8560800	6144400	21658000	3205700	1134200	0	1850100	389130	279290	984440	145710	51555	0	1	1	3	0	0	0	9.1	6.7	9.1	9.1	5.3	0
Q9SGA6	Q9SGA6	40S ribosomal protein S19-1	RPS19A	16879000	16411000	29726000	13255000	15933000	20779000	5	5	2	40.6	40.6	19.6	15.828	0	71.57	149260000	20	17520000	21098000	63827000	10758000	17065000	18993000	16585000	1946600	2344300	7091900	1195300	1896100	2110300	2	5	11	0	2	0	40.6	40.6	40.6	21	28.7	28.7
Q9SGH6	Q9SGH6	Alpha-dioxygenase 1	DOX1	0	0	3232900	0	0	0	2	2	2	3.3	3.3	3.3	73.157	0	11.204	17447000	2	3302400	4184200	6046900	0	3913100	0	484630	91732	116230	167970	0	108700	0	0	0	1	0	1	0	3.3	3.3	3.3	0	1.4	0
Q9SH43	Q9SH43	Putative cysteine-rich repeat secretory protein 5	CRRSP5	0	0	0	0	0	919000000	1	1	1	4.5	4.5	4.5	29.743	0.0047281	6.1444	2905200000	3	0	0	0	1405800000	583360000	916090000	207520000	0	0	0	100410000	41669000	65435000	0	0	0	3	0	0	0	0	0	4.5	4.5	4.5
Q9SHE8	Q9SHE8	Photosystem I reaction center subunit III, chloroplastic	PSAF	25942000	33865000	21593000	27153000	22569000	19726000	5	5	5	25.3	25.3	25.3	24.173	0	38.446	177220000	13	20394000	32680000	47820000	28889000	23964000	23476000	14769000	1699500	2723400	3985000	2407400	1997000	1956300	0	2	5	2	2	2	22.2	22.2	25.3	22.2	22.2	22.2
Q9SI75	Q9SI75	Elongation factor G, chloroplastic	CPEFG	13676000	16760000	21562000	0	10876000	0	6	6	6	11	11	11	86.057	0	37.996	82806000	11	14984000	21291000	41091000	0	5439100	0	1925700	348470	495140	955610	0	126490	0	1	2	8	0	0	0	11	11	11	0	3.2	0
Q9SIF2	Q9SIF2	Heat shock protein 90-5, chloroplastic	HSP90-5	10043000	9054100	10054000	0	0	0	6	6	5	10.3	10.3	8.5	88.662	0	39.154	42277000	7	7429600	10707000	20851000	1224600	1165300	898710	899500	158080	227810	443640	26056	24793	19122	1	1	5	0	0	0	6.3	8.5	9	1.8	1.8	1.8
Q9SIH0	Q9SIH0	40S ribosomal protein S14-1	RPS14A	0	0	6728600	0	0	0	5	1	1	37.3	7.3	7.3	16.257	0.0025063	6.2534	41817000	7	4455800	5218300	12585000	6075800	6703600	6778200	6969500	742630	869720	2097600	1012600	1117300	1129700	1	1	2	0	1	2	30	30	30	37.3	37.3	37.3
Q9SIP7	Q9SIP7	40S ribosomal protein S3-1	RPS3A	4106500	4483200	6909500	5727300	5611300	0	6	2	2	27.2	9.2	9.2	27.519	0	11.822	36240000	5	3111600	4652900	11753000	7642800	5825300	3254700	2265000	194470	290810	734550	477680	364080	203420	0	1	3	0	1	0	27.2	27.2	27.2	27.2	27.2	17.2
Q9SIV2	Q9SIV2	26S proteasome non-ATPase regulatory subunit 2 homolog A	RPN1A	3619800	3063000	3655000	0	0	0	2	2	2	2.5	2.5	2.5	98.143	0	11.752	13356000	2	3522300	3094500	6739300	0	0	0	247330	65228	57306	124800	0	0	0	0	0	2	0	0	0	2.5	2.5	2.5	0	0	0
Q9SJE1	Q9SJE1	Magnesium-chelatase subunit ChlD, chloroplastic	CHLD	0	0	2888000	0	0	0	2	2	2	3.8	3.8	3.8	83.283	0	11.588	9799400	2	1523300	2074600	5401900	373720	426020	0	257880	40086	54594	142150	9834.8	11211	0	0	0	2	0	0	0	1.8	1.8	3.8	1.8	1.8	0
Q9SJL8	Q9SJL8	S-adenosylmethionine synthase 3	METK3	4826400	7265100	9108600	3551200	3756200	4268300	5	3	3	16.7	9.2	9.2	42.497	0	20.188	40356000	7	5789300	7379300	15403000	3371500	3944300	4469100	2017800	289470	368970	770140	168580	197210	223450	0	2	4	0	0	1	16.7	16.7	16.7	9	14.1	9
Q9SJT9	Q9SJT9	Coatomer subunit alpha-2	At2g21390	10848000	15121000	16042000	8625400	5033100	6903100	8	8	2	8.4	8.4	3	136.47	0	48.561	81379000	16	11738000	19636000	38926000	3982300	2375200	4721400	1162600	167690	280520	556090	56890	33931	67448	2	4	9	0	0	1	6.7	7.6	7.6	3.7	2.1	3.5
Q9SK84	Q9SK84	Phospho-2-dehydro-3-deoxyheptonate aldolase	At1g22410	0	0	1130300	0	0	0	2	1	1	4.7	2.5	2.5	58.326	0.0090703	6.0278	2114100	1	0	0	2114100	0	0	0	81313	0	0	81313	0	0	0	0	0	1	0	0	0	0	2.3	4.7	0	0	0
Q9SKX4	Q9SKX4	50S ribosomal protein L3-1, chloroplastic	RPL3A	58585000	55052000	69866000	78018000	105940000	152650000	8	8	8	31.7	31.7	31.7	29.363	0	126.26	586110000	34	51757000	57205000	119480000	99176000	110670000	147830000	34477000	3044600	3365000	7028300	5833900	6509800	8695900	5	4	10	4	5	6	31.7	31.7	31.7	25.5	28.4	28.4
Q9SKZ3;Q9S9P1	Q9SKZ3;Q9S9P1	40S ribosomal protein S12-2;40S ribosomal protein S12-1	RPS12C;RPS12A	0	5314400	0	0	0	0	2	2	2	14.6	14.6	14.6	15.329	0	12.333	23797000	3	6055800	5849300	3743500	1764900	1917400	4466000	2644100	672870	649920	415940	196100	213040	496220	0	1	1	0	0	1	14.6	14.6	5.6	5.6	5.6	9
Q9SQI8	Q9SQI8	Dihydrolipoyllysine-residue acetyltransferase component 4 of pyruvate dehydrogenase complex, chloroplastic	LTA2	293970000	361050000	374770000	67936000	77534000	93311000	12	12	11	37.7	37.7	34.6	50.08	0	323.31	1698300000	91	276460000	432150000	781520000	52980000	74231000	80975000	73840000	12020000	18789000	33979000	2303500	3227400	3520600	16	26	33	3	7	6	37.7	37.7	37.7	26.5	32.9	34.4
Q9SQZ1;Q9SJ36;Q9LZ17;P49205	Q9SQZ1;Q9SJ36;Q9LZ17;P49205	40S ribosomal protein S17-3;40S ribosomal protein S17-2	RPS17C;RPS17B	12920000	12293000	23307000	0	0	0	2	2	2	15.7	15.7	15.7	16.036	0	24.102	97894000	8	12421000	13663000	41658000	7906600	10315000	11931000	24473000	3105200	3415700	10414000	1976600	2578800	2982700	2	1	3	0	1	1	15.7	15.7	15.7	7.9	15.7	15.7
Q9SR73	Q9SR73	40S ribosomal protein S28-1	RPS28A	0	0	9174200	0	0	0	1	1	1	18.8	18.8	18.8	7.3705	0	56.182	65080000	8	12977000	16510000	17160000	5536900	6732500	6164100	32540000	6488700	8254900	8579900	2768400	3366200	3082100	1	2	1	1	1	2	18.8	18.8	18.8	18.8	18.8	18.8
Q9SRV5	Q9SRV5	5-methyltetrahydropteroyltriglutamate--homocysteine methyltransferase 2	MS2	0	0	38396000	0	0	0	10	1	1	15.8	1.3	1.3	84.583	0	6.3565	89756000	2	2614100	2935100	77530000	1462200	2909300	2305600	2301400	67028	75258	1988000	37492	74598	59117	0	0	2	0	0	0	15.8	15.8	14.6	15.8	15.8	11.5
Q9SRX2;P49693;Q9LUQ6	Q9SRX2	60S ribosomal protein L19-1	RPL19A	16841000	16047000	21753000	0	16590000	16796000	3	3	3	23.8	23.8	23.8	24.606	0	18.082	125870000	5	17757000	21198000	48675000	627830	18911000	18701000	20978000	2959500	3532900	8112400	104640	3151800	3116900	0	0	3	0	1	1	23.8	23.8	23.8	3.7	23.8	23.8
Q9SRY5;P42760	Q9SRY5;P42760	Glutathione S-transferase F7;Glutathione S-transferase F6	GSTF7;GSTF6	7957800	11388000	13460000	5673300	6538100	6558300	3	3	3	14.4	14.4	14.4	23.598	0	17.903	63542000	7	9527400	12334000	25146000	6252500	2367700	7915400	4887900	732880	948740	1934300	480960	182130	608870	1	2	4	0	0	0	14.4	14.4	14.4	14.4	9.6	14.4
Q9SRZ6;Q9SLK0	Q9SRZ6	Cytosolic isocitrate dehydrogenase [NADP]	CICDH	7866300	7593000	8197800	0	0	0	5	5	5	13.2	13.2	13.2	45.746	0	44.307	38248000	6	5431800	8439600	18591000	1013400	3003600	1768600	1529900	217270	337580	743630	40536	120140	70743	1	1	4	0	0	0	8	10.2	13.2	3.2	3.2	3.2
Q9SSA5	Q9SSA5	Peptidyl-prolyl cis-trans isomerase CYP38, chloroplastic	CYP38	0	0	608940	0	0	0	1	1	1	1.6	1.6	1.6	47.981	0.006865	6.0536	2382900	3	548400	695470	1139000	0	0	0	103600	23843	30238	49521	0	0	0	1	1	1	0	0	0	1.6	1.6	1.6	0	0	0
Q9SSB5	Q9SSB5	26S proteasome regulatory subunit 7 homolog A	RPT1A	4179800	4383600	4897500	0	0	0	3	3	3	8	8	8	47.803	0	17.483	18074000	5	3048100	5435600	9590700	0	0	0	645510	108860	194130	342530	0	0	0	1	1	3	0	0	0	4.5	8	8	0	0	0
Q9SSE7;Q9SA96;Q9SGD6;Q9ZUY3;O22241;Q9FNJ8	Q9SSE7;Q9SA96;Q9SGD6;Q9ZUY3;O22241;Q9FNJ8	Arogenate dehydratase/prephenate dehydratase 2, chloroplastic;Arogenate dehydratase/prephenate dehydratase 1, chloroplastic	ADT2;ADT	4588900	4957800	5248800	0	0	0	2	2	2	5.8	5.8	5.8	42.115	0	11.228	21225000	2	4242900	5525300	9445100	488950	589100	933630	816340	163190	212510	363270	18806	22658	35909	0	0	2	0	0	0	5.8	5.8	5.8	1.8	1.8	1.8
Q9SSS9	Q9SSS9	ATP synthase subunit delta, chloroplastic	ATPD	16373000	9476300	14192000	18062000	18879000	32024000	4	4	4	16.2	16.2	16.2	25.668	0	29.019	123060000	10	12008000	15424000	23477000	20292000	27319000	24542000	7691400	750490	964020	1467300	1268300	1707500	1533900	1	1	4	1	1	2	11.5	16.2	16.2	16.2	16.2	16.2
Q9STF2	Q9STF2	Protein PLASTID TRANSCRIPTIONALLY ACTIVE 16, chloroplastic	PTAC16	14496000	17058000	18588000	12146000	13803000	12159000	7	7	7	20.8	20.8	20.8	54.358	0	52.941	108410000	11	17178000	24042000	40111000	10274000	12196000	4613700	3872000	613500	858630	1432500	366940	435580	164770	0	2	8	0	1	0	20.8	20.8	20.8	16.3	13.5	8
Q9STR1;Q9SLL7;P51420	Q9STR1;Q9SLL7;P51420	60S ribosomal protein L31-2;60S ribosomal protein L31-1	RPL31B;RPL31A	0	0	18941000	0	0	0	1	1	1	25.2	25.2	25.2	13.82	0	24.404	53309000	1	0	16202000	35427000	0	0	1679900	13327000	0	4050500	8856800	0	0	419980	0	0	1	0	0	0	0	25.2	25.2	0	0	25.2
Q9STW6;Q9LTX9	Q9STW6;Q9LTX9	Heat shock 70 kDa protein 6, chloroplastic;Heat shock 70 kDa protein 7, chloroplastic	HSP70-6;HSP70-7	0	4183500	0	0	0	0	3	3	3	5.4	5.4	5.4	76.507	0	23.99	23894000	3	2136900	4604600	4052700	3522300	4686300	4891300	628790	56234	121170	106650	92691	123320	128720	0	1	1	0	0	1	3.6	5.4	5.4	3.6	5.4	3.6
Q9STY6	Q9STY6	40S ribosomal protein S20-2	RPS20B	0	0	3402400	0	0	0	2	1	1	19.7	9.8	9.8	13.693	0	7.3648	8080200	1	0	1716200	6363900	0	0	0	1346700	0	286040	1060700	0	0	0	0	0	1	0	0	0	9.8	19.7	19.7	9.8	9.8	9.8
Q9SU63	Q9SU63	Aldehyde dehydrogenase family 2 member B4, mitochondrial	ALDH2B4	0	0	0	0	0	0	1	1	1	1.3	1.3	1.3	58.588	0	6.5573	0	1	0	0	0	0	0	0	0	0	0	0	0	0	0	0	0	1	0	0	0	0	0	1.3	0	0	0
Q9SU94	Q9SU94	Protein arginine N-methyltransferase 1.1	PRMT11	1474300	1575600	1718900	0	0	0	2	2	2	6.2	6.2	6.2	43.893	0	11.672	6240200	2	1307500	1806000	3126800	0	0	0	390010	81719	112870	195420	0	0	0	0	0	2	0	0	0	6.2	6.2	6.2	0	0	0
Q9SUQ9;Q9SUR0;O23267;Q9LIM9;Q39132;Q9ZVF3;Q9ZVF2	Q9SUQ9;Q9SUR0;O23267;Q9LIM9;Q39132;Q9ZVF3;Q9ZVF2	AT4g23680/F9D16_150;AT4G23670 protein;AT4g14060/dl3070w	At4g23680;At4g23670;NA	1814000	0	2161200	10601000	5394200	16048000	2	2	2	15.9	15.9	15.9	17.473	0	12.402	40357000	4	875470	268770	6933000	10996000	9410900	11873000	4484100	97275	29863	770330	1221800	1045700	1319200	0	0	1	1	0	2	15.9	8.6	15.9	15.9	15.9	15.9
Q9SUT5	Q9SUT5	Protein SGT1 homolog B	SGT1B	0	0	1623900	0	0	0	1	1	1	3.6	3.6	3.6	39.762	0.004878	6.1891	5955400	1	1239600	1678300	3037500	0	0	0	330850	68868	93238	168750	0	0	0	0	0	1	0	0	0	3.6	3.6	3.6	0	0	0
Q9SW09;F4JTD3;Q9LTF2	Q9SW09;F4JTD3;Q9LTF2	40S ribosomal protein S10-1;RNA binding Plectin/S10 domain-containing protein	RPS10A;At4g25740	9029600	10890000	13774000	5040900	5931200	13645000	3	3	3	22	22	22	19.447	0	21.866	70836000	12	10092000	10802000	25773000	5238800	7006000	11924000	8854500	1261500	1350300	3221700	654850	875750	1490500	1	3	5	0	0	3	22	22	22	22	22	22
Q9SX68	Q9SX68	50S ribosomal protein L18, chloroplastic	RPL18	0	10909000	8061300	13998000	0	14796000	2	2	2	18.2	18.2	18.2	18.726	0	12.082	70288000	3	5067400	9275400	16430000	15200000	9010300	15305000	6389800	460670	843220	1493600	1381800	819120	1391400	0	0	2	0	0	1	11.8	18.2	18.2	18.2	11.8	18.2
Q9SY97	Q9SY97	Photosystem I chlorophyll a/b-binding protein 3-1, chloroplastic	LHCA3	13331000	16075000	13808000	9257700	0	0	2	2	2	10.3	10.3	10.3	29.181	0	13.256	85250000	6	10183000	20174000	27934000	7865300	9971500	9121600	10656000	1272900	2521700	3491800	983170	1246400	1140200	1	2	2	1	0	0	10.3	10.3	10.3	10.3	10.3	10.3
Q9SYL9	Q9SYL9	50S ribosomal protein L13, chloroplastic	RPL13	29173000	28849000	38024000	90355000	58169000	84068000	4	4	4	24.1	24.1	24.1	26.788	0	107.94	367010000	21	22586000	29265000	68522000	87583000	64105000	94946000	26215000	1613300	2090400	4894400	6255900	4579000	6781800	1	2	5	5	5	3	21.2	21.2	21.2	21.2	24.1	21.2
Q9SYW8	Q9SYW8	Photosystem I chlorophyll a/b-binding protein 2, chloroplastic	LHCA2	0	0	8674300	0	0	0	1	1	1	7.8	7.8	7.8	27.755	0	8.3238	16225000	1	0	0	16225000	0	0	0	1802700	0	0	1802700	0	0	0	0	0	1	0	0	0	0	0	7.8	0	0	0
Q9SZJ5;Q94C74	Q9SZJ5	Serine hydroxymethyltransferase 1, mitochondrial	SHM1	10220000	10271000	12863000	15815000	17892000	30004000	6	6	6	13.3	13.3	13.3	57.4	0	43.851	107820000	10	7713200	7986500	17302000	16782000	28253000	29782000	3717900	265970	275400	596630	578700	974250	1027000	0	1	4	0	1	4	13.3	10.4	7.7	10.3	12	12
Q9SZU1;O65790	Q9SZU1;O65790	Cytochrome P450 81F4;Cytochrome P450 81F1	CYP81F4;CYP81F1	3934200	4427300	5936700	0	0	0	2	2	2	3.8	3.8	3.8	57.168	0	13.11	19896000	5	3213400	5379400	10908000	0	395890	0	686080	110810	185500	376130	0	13651	0	1	1	3	0	0	0	3.8	3.8	3.8	0	1.6	0
Q9T043	Q9T043	60S ribosomal protein L14-2	RPL14B	49281000	58931000	61689000	20424000	20623000	22573000	5	5	2	40.3	40.3	14.9	15.505	0	93.194	320520000	33	47588000	65267000	138520000	20267000	25609000	23268000	53420000	7931300	10878000	23086000	3377800	4268200	3877900	8	7	10	2	3	3	40.3	40.3	40.3	40.3	34.3	34.3
Q9XF89	Q9XF89	Chlorophyll a-b binding protein CP26, chloroplastic	LHCB5	94675000	116910000	91776000	88486000	63644000	58182000	8	8	8	40.7	40.7	40.7	30.156	0	163.15	617220000	47	95286000	134980000	201910000	55804000	78373000	50877000	38576000	5955400	8436000	12619000	3487800	4898300	3179800	8	10	10	6	8	5	40.7	40.7	40.7	33.6	40.7	40.7
Q9XFS7	Q9XFS7	Non-specific lipid-transfer protein 5	LTP5	0	0	0	0	0	0	1	1	1	6.8	6.8	6.8	12.495	0	6.4031	0	2	0	0	0	0	0	0	0	0	0	0	0	0	0	0	0	0	1	0	1	0	0	0	6.8	0	6.8
Q9XFT3	Q9XFT3	Oxygen-evolving enhancer protein 3-1, chloroplastic	PSBQ1	20196000	25322000	9977100	19291000	15153000	26032000	3	3	3	17	17	17	23.866	0	19.918	126960000	6	15886000	26916000	18269000	16416000	18511000	30959000	11541000	1444100	2446900	1660800	1492400	1682800	2814500	1	2	1	1	0	1	17	12.5	12.5	12.5	12.5	17
Q9XJ27	Q9XJ27	30S ribosomal protein S9, chloroplastic	RPS9	7517300	16175000	13837000	32338000	23725000	34291000	4	4	4	28.4	28.4	28.4	22.577	0	60.003	139510000	12	8341300	12323000	18327000	32665000	29204000	38648000	15501000	926820	1369200	2036300	3629500	3244900	4294200	1	1	3	3	3	1	28.4	19.2	19.2	28.4	28.4	28.4
Q9ZNT0	Q9ZNT0	Protein SUPPRESSOR OF K(+) TRANSPORT GROWTH DEFECT 1	SKD1	21500000	21811000	25014000	0	9949500	2855900	7	7	7	19.3	19.3	19.3	48.592	0	47.748	105530000	13	20092000	27586000	49738000	480940	5196200	2433200	3768800	717590	985230	1776400	17177	185580	86902	2	3	7	0	1	0	19.3	19.3	19.3	1.8	9.9	3.7
Q9ZR03	Q9ZR03	Cytochrome b6-f complex iron-sulfur subunit, chloroplastic	petC	5188500	0	9599400	19159000	0	0	2	2	2	10.5	10.5	10.5	24.366	0	13.087	73833000	3	4584200	8219000	10685000	23128000	14276000	12941000	5679500	352630	632230	821950	1779100	1098100	995460	1	0	1	1	0	0	10.5	10.5	10.5	10.5	10.5	10.5
Q9ZUT9	Q9ZUT9	40S ribosomal protein S5-1	RPS5A	0	0	3395800	0	0	0	2	1	1	13.5	9.2	9.2	22.99	0	7.7382	14588000	2	1451600	2025200	6351700	1777600	1610200	1371400	1326100	131960	184110	577430	161600	146380	124670	0	0	2	0	0	0	13.5	13.5	13.5	13.5	13.5	13.5

## Sheet: S2 Quantified proteins
Supplementary Table S2. Proteins reliably quantified.
Protein IDs	Majority protein IDs	Protein names	Gene names	LFQ intensity Neg_Ctrl_1	LFQ intensity Neg_Ctrl_2	LFQ intensity Neg_Ctrl_3	LFQ intensity EULS3_1	LFQ intensity EULS3_2	LFQ intensity EULS3_3	Peptides	Razor + unique peptides	Unique peptides	Sequence coverage [%]	Unique + razor sequence coverage [%]	Unique sequence coverage [%]	Mol. weight [kDa]	Q-value	Score	Intensity	MS/MS count	Intensity Neg_Ctrl_1	Intensity Neg_Ctrl_2	Intensity Neg_Ctrl_3	Intensity EULS3_1	Intensity EULS3_2	Intensity EULS3_3	iBAQ	iBAQ Neg_Ctrl_1	iBAQ Neg_Ctrl_2	iBAQ Neg_Ctrl_3	iBAQ EULS3_1	iBAQ EULS3_2	iBAQ EULS3_3	MS/MS count Neg_Ctrl_1	MS/MS count Neg_Ctrl_2	MS/MS count Neg_Ctrl_3	MS/MS count EULS3_1	MS/MS count EULS3_2	MS/MS count EULS3_3	Sequence coverage Neg_Ctrl_1 [%]	Sequence coverage Neg_Ctrl_2 [%]	Sequence coverage Neg_Ctrl_3 [%]	Sequence coverage EULS3_1 [%]	Sequence coverage EULS3_2 [%]	Sequence coverage EULS3_3 [%]
A8MS69;Q42524	A8MS69;Q42524	4-coumarate:CoA ligase 1;4-coumarate--CoA ligase 1	4CL1;4CL1	26.5016	26.4813	26.0765	27.1656	26.8927	26.8287	8	8	8	22.8	22.8	22.8	58.546	0	55.753	717980000	19	33036000	43953000	77851000	229170000	193400000	140570000	27615000	1270600	1690500	2994300	8814200	7438400	5406700	3	5	11	0	0	0	22.8	22.8	22.8	6.5	6.5	7.4
A0A1I9LR43;Q9S725	A0A1I9LR43;Q9S725	4-coumarate:CoA ligase 2;4-coumarate--CoA ligase 2	4CL2;4CL2	22.2257	22.383	22.7535	21.8843	21.29	21.135	3	3	3	9.3	9.3	9.3	53.788	0	26.535	25685000	5	3077200	7171000	14033000	1039200	0	364510	1027400	123090	286840	561320	41569	0	14580	1	1	3	0	0	0	6.9	9.3	9.3	2.2	0	4.7
Q8W4H7;Q8GTY0;Q0WL56;P0DH99;F4HUA0	Q8W4H7;Q8GTY0;Q0WL56;P0DH99;F4HUA0	Elongation factor 1-alpha 2;Elongation factor 1-alpha 4;Elongation factor 1-alpha 3	A2;A4;NA	27.706	28.4265	28.8093	31.0596	29.8593	30.7007	12	12	12	29.2	29.2	29.2	49.502	0	107.19	6322400000	108	128040000	170450000	298410000	1949900000	1584700000	2191000000	252900000	5121700	6818200	11937000	77995000	63386000	87639000	11	17	22	23	17	18	29.2	29.2	29.2	27.6	27.6	27.6
P31167	P31167	ADP,ATP carrier protein 1, mitochondrial	AAC1	23.177	24.1104	24.0283	21.1994	22.212	21.2137	5	5	5	11.5	11.5	11.5	41.475	0	28.801	70966000	9	10332000	19857000	29443000	6564300	4769300	0	3225700	469640	902610	1338300	298380	216790	0	0	3	4	0	1	1	5.8	9.2	9.2	3.1	5	2.4
Q8LPJ4	Q8LPJ4	ABC transporter E family member 2	ABCE2	21.031	21.2104	21.3724	21.2697	21.8506	20.8058	2	2	2	4.1	4.1	4.1	68.389	0	11.207	9675400	2	1840200	2795400	5039800	0	0	0	333630	63454	96394	173790	0	0	0	0	0	2	0	0	0	4.1	4.1	4.1	0	0	0
P56765	P56765	Acetyl-coenzyme A carboxylase carboxyl transferase subunit beta, chloroplastic	accD	26.0109	26.3009	26.3814	25.0135	25.11	25.2769	11	11	11	29.9	29.9	29.9	55.635	0	96.714	440290000	41	62959000	102700000	185440000	26678000	31953000	30559000	17612000	2518400	4108000	7417700	1067100	1278100	1222300	8	8	14	3	5	3	28.3	28.1	28.1	21.3	24.2	21.3
Q96293;Q96292;F4J8V9	Q96293;Q96292;F4J8V9	Actin-8;Actin-2;Actin 2	ACT8;ACT2;ACT2	26.1887	26.2951	26.4432	25.6223	25.4097	25.5683	8	8	3	27.3	27.3	12.5	41.862	0	145.85	502820000	37	74507000	103700000	181410000	45071000	51548000	46577000	23944000	3548000	4938300	8638500	2146300	2454600	2218000	9	9	13	2	2	2	27.3	27.3	27.3	23.9	24.7	24.7
Q96533;F4K7D6	Q96533;F4K7D6	Alcohol dehydrogenase class-3;S-(hydroxymethyl)glutathione dehydrogenase	ADH2;HOT5	21.9858	22.2635	22.2026	24.1258	24.4126	24.3508	4	4	4	14.2	14.2	14.2	40.698	0	33.066	83322000	9	4344100	7055000	10715000	16545000	21233000	23428000	4166100	217210	352750	535770	827250	1061700	1171400	0	0	1	3	2	3	12.1	12.1	12.1	11.9	12.1	12.1
Q9SF85;A0A1P8BAP0;Q9LZG0	Q9SF85;A0A1P8BAP0;Q9LZG0	Adenosine kinase 1;Adenosine kinase 2;Adenosine kinase 2	ADK1;ADK2;NA	21.9519	22.0538	22.1755	20.778	21.7088	21.7916	2	2	2	9.6	9.6	9.6	37.836	0	11.751	43877000	3	3847600	4819300	8385400	8653600	8496000	9674600	2581000	226330	283490	493260	509040	499770	569100	0	1	2	0	0	0	9.6	9.6	9.6	5.2	5.2	5.2
Q9SSE7;Q9SA96;Q9SGD6;Q9ZUY3;O22241;Q9FNJ8	Q9SSE7;Q9SA96;Q9SGD6;Q9ZUY3;O22241;Q9FNJ8	Arogenate dehydratase/prephenate dehydratase 2, chloroplastic;Arogenate dehydratase/prephenate dehydratase 1, chloroplastic	ADT2;ADT	22.1297	22.2413	22.3236	22.0548	21.1919	22.0493	2	2	2	5.8	5.8	5.8	42.115	0	11.228	21225000	2	4242900	5525300	9445100	488950	589100	933630	816340	163190	212510	363270	18806	22658	35909	0	0	2	0	0	0	5.8	5.8	5.8	1.8	1.8	1.8
Q56YA5	Q56YA5	Serine--glyoxylate aminotransferase	AGT1	23.0546	23.5436	23.7496	23.8328	23.2122	23.3573	3	3	3	10.5	10.5	10.5	44.207	0	21.605	84024000	12	9247400	14202000	26316000	14130000	10693000	9435900	4001200	440350	676270	1253100	672850	509210	449330	1	1	5	2	1	2	10.5	10.5	10.5	10.5	10.5	10.5
Q9LIK9;A0A1P8B8I9;O23324;Q43870	Q9LIK9;A0A1P8B8I9;O23324;Q43870	ATP sulfurylase 1, chloroplastic;Pseudouridine synthase/archaeosine transglycosylase-like family protein	APS1;APS3	22.0666	22.1381	22.2937	21.6019	20.8392	21.0385	2	2	2	3.7	3.7	3.7	51.458	0	12.227	23327000	3	3867200	5225000	9529300	1711600	1920200	1073300	863950	143230	193520	352940	63392	71119	39751	0	0	3	0	0	0	3.7	3.7	3.7	1.5	1.5	1.5
A8MRV1;P59259	A8MRV1;P59259	Histone H4;Histone H4	At1g07660;At1g07660	23.3464	23.3325	23.3487	24.3735	23.7096	25.4044	3	3	3	32.6	32.6	32.6	9.3939	0	19.779	121110000	14	6948100	8271200	15178000	29218000	23274000	38218000	24221000	1389600	1654200	3035500	5843600	4654700	7643500	1	1	2	4	2	4	23.3	23.3	23.3	32.6	32.6	32.6
F4HZE0;Q8L770	F4HZE0;Q8L770	ATP-dependent Clp protease proteolytic subunit;ATP-dependent Clp protease proteolytic subunit-related protein 3, chloroplastic	At1g09130;NA	23.0916	23.0619	23.4591	22.522	22.9227	22.7533	4	4	4	11.1	11.1	11.1	40.919	0	23.873	62407000	5	6461900	14073000	23349000	5404500	7088800	6029200	2971700	307710	670150	1111900	257360	337560	287110	0	1	4	0	0	0	9.2	11.1	11.1	9.2	9.2	9.2
A0A2H1ZEA9;O65396	A0A2H1ZEA9;O65396	Aminomethyltransferase;Aminomethyltransferase, mitochondrial	At1g11860;GDCST	23.8009	24.6583	24.5606	25.6406	24.9812	25.2454	6	6	6	21.7	21.7	21.7	46.352	0	41.394	215710000	20	18027000	29479000	43187000	43133000	38984000	42903000	9805100	819390	1340000	1963100	1960600	1772000	1950100	1	3	3	2	6	5	19.1	17.3	14.7	19.1	19.1	19.1
A0A1P8AV73;F4ICX0;Q9C827	A0A1P8AV73;F4ICX0;Q9C827	Coatomer subunit beta;Coatomer subunit beta	At1g52360;At1g52360	22.1609	21.9737	22.2483	21.6003	21.4341	21.7638	2	2	1	2.6	2.6	1.4	104.22	0	12.411	17982000	2	4450100	4274600	9257700	0	0	0	374630	92711	89053	192870	0	0	0	0	0	2	0	0	0	2.6	2.6	2.6	0	0	0
F4I3L1;P50318	F4I3L1;P50318	Phosphoglycerate kinase;Phosphoglycerate kinase 2, chloroplastic	At1g56190;At1g56190	23.8751	24.1022	24.1688	23.4671	21.2541	22.2755	11	4	3	37	13.6	9.9	42.615	0	25.064	89738000	11	17474000	19811000	36174000	7048400	5205000	4026600	3451500	672070	761950	1391300	271090	200190	154870	1	3	6	0	1	0	37	37	37	27.4	23	19.3
Q9FVT2	Q9FVT2	Probable elongation factor 1-gamma 2	At1g57720	23.741	23.9306	24.5295	22.8125	21.3934	20.8739	5	5	3	19.1	19.1	12.1	46.4	0	31.412	86059000	7	15372000	23101000	38237000	3039000	3854200	2455800	4781000	854010	1283400	2124300	168830	214120	136430	0	2	5	0	0	0	19.1	19.1	19.1	9.7	4.8	4.8
Q94A40	Q94A40	Coatomer subunit alpha-1	At1g62020	21.9133	21.954	22.2215	20.5373	21.6739	20.9892	8	2	2	7.7	2.3	2.3	136.56	0	11.039	17097000	2	3529200	4594900	8973000	0	0	0	247780	51148	66593	130040	0	0	0	0	0	2	0	0	0	6.1	7	7	2.5	0.9	2.3
P49243	P49243	3-oxoacyl-[acyl-carrier-protein] synthase III, chloroplastic	At1g62640	25.2989	25.6082	25.5033	23.9665	24.1796	24.5213	5	5	5	12.9	12.9	12.9	42.846	0	50.266	244670000	17	39035000	53738000	90562000	12302000	25591000	23445000	12234000	1951700	2686900	4528100	615080	1279500	1172200	3	5	6	1	2	0	12.9	12.9	12.9	7.9	12.9	9.9
F4HRW5;P51413;Q93VI3	F4HRW5;P51413;Q93VI3	Ribosomal protein L22p/L17e family protein;60S ribosomal protein L17-2	At1g67430;RPL17B	25.0059	24.7853	25.0299	22.0212	22.9007	22.5616	4	4	4	22.1	22.1	22.1	14.767	0	30.105	147040000	15	30825000	31571000	65489000	3772100	7715900	7666400	18380000	3853100	3946400	8186200	471520	964490	958300	3	5	4	1	1	1	22.1	22.1	22.1	13.7	13.7	21.4
F4HXD1;Q9C9P3;A0A1P8AZM7;F4IFA4	F4HXD1;Q9C9P3;A0A1P8AZM7;F4IFA4	ADP-glucose pyrophosphorylase family protein;ADP-glucose pyrophosphorylase family protein	At1g74910;F9E10.24	21.9037	21.9073	21.7221	21.2851	21.7414	20.7587	2	2	2	6.7	6.7	6.7	42.896	0	11.772	18043000	2	3554800	4387100	6305100	824110	1259200	1712300	784460	154560	190740	274130	35831	54746	74450	0	0	2	0	0	0	6.7	6.7	6.7	3.6	3.6	3.6
O82662	O82662	Succinate--CoA ligase [ADP-forming] subunit beta, mitochondrial	At2g20420	26.7656	27.136	27.0278	27.9162	28.381	28.7281	14	14	14	39.2	39.2	39.2	45.345	0	323.31	1626600000	72	113740000	168350000	270800000	256160000	384410000	433150000	58093000	4062000	6012300	9671500	9148500	13729000	15470000	8	11	13	11	14	15	39.2	39.2	39.2	39	39.2	39.2
Q9SJT9	Q9SJT9	Coatomer subunit alpha-2	At2g21390	23.3709	23.85	23.9354	23.0402	22.263	22.7188	8	8	2	8.4	8.4	3	136.47	0	48.561	81379000	16	11738000	19636000	38926000	3982300	2375200	4721400	1162600	167690	280520	556090	56890	33931	67448	2	4	9	0	0	1	6.7	7.6	7.6	3.7	2.1	3.5
A0A1P8AY36;P51418;A8MRF3;Q8L7K0	A0A1P8AY36;P51418;A8MRF3;Q8L7K0	Ribosomal protein L18ae/LX family protein;60S ribosomal protein L18a-2	At2g34480;RPL18AB	23.9905	24.4065	24.6022	23.9781	23.5881	23.9148	3	3	3	18	18	18	25.73	0	20.627	141740000	9	15354000	27364000	51254000	16753000	15092000	15928000	14174000	1535400	2736400	5125400	1675300	1509200	1592800	1	2	6	0	0	0	18	18	18	18	18	18
O64768;Q9XI87;Q93ZU3;O82754;Q9SA26;A0A1P8ASK1;Q9SAJ2	O64768;Q9XI87;Q93ZU3;O82754;Q9SA26;A0A1P8ASK1;Q9SAJ2	Kinase superfamily with octicosapeptide/Phox/Bem1p domain-containing protein;At1g14000	At2g35050;VH1-interacting	21.6928	21.7048	22.2106	22.289	21.1243	21.6033	2	2	2	1.3	1.3	1.3	139.7	0	11.329	15801000	2	3084000	3817200	8900000	0	0	0	298140	58189	72022	167930	0	0	0	0	0	2	0	0	0	1.3	1.3	1.3	0	0	0
O64856;B9DGK6	O64856;B9DGK6	At2g44210/F4I1.2;AT2G44210 protein	At2g44210;At2g44210	21.2857	21.7164	21.0569	23.7395	24.2596	24.2283	3	3	3	7.5	7.5	7.5	46.527	0	19.178	56635000	7	208950	181170	315190	12515000	21633000	21781000	5148600	18996	16470	28653	1137800	1966700	1980100	0	0	0	2	2	3	1.9	1.9	1.9	7.5	7.5	7.5
A0A1I9LMY7;Q9SS17	A0A1I9LMY7;Q9SS17	40S ribosomal protein S24;40S ribosomal protein S24-1	At3g04920;RPS24A	23.3671	23.4392	23.5179	23.2582	22.7248	23.8377	3	3	2	31.2	31.2	21.4	12.909	0	20.816	76313000	5	9717100	12189000	19438000	9784800	10976000	14209000	15263000	1943400	2437700	3887500	1957000	2195100	2841800	0	0	2	1	1	1	31.2	31.2	31.2	21.4	31.2	21.4
F4JD96;Q9SFU1;Q9SVR0	F4JD96;Q9SFU1;Q9SVR0	Ribosomal protein L13 family protein;60S ribosomal protein L13a-1	At3g07110;RPL13AA	24.3568	24.2036	24.911	24.0396	23.9914	24.1893	5	5	3	30	30	16.9	23.594	0	35.503	153190000	8	18690000	22482000	56026000	18084000	17772000	20136000	13926000	1699100	2043800	5093300	1644000	1615600	1830600	1	1	6	0	0	0	23.7	23.7	30	23.7	23.7	23.7
Q2V3X4;Q9SF40	Q2V3X4;Q9SF40	Ribosomal protein L4/L1 family;60S ribosomal protein L4-1	At3g09630;RPL4A	26.6963	26.6802	27.2994	26.0609	26.1214	26.3929	9	9	3	28.4	28.4	9.9	44.572	0	318.76	716120000	37	66024000	82103000	194280000	90861000	115790000	167060000	39784000	3668000	4561300	10794000	5047800	6432500	9281200	4	5	13	2	5	8	26.2	26.2	26.2	24.2	26.4	26.4
Q8RWN9	Q8RWN9	Dihydrolipoyllysine-residue acetyltransferase component 2 of pyruvate dehydrogenase complex, mitochondrial	At3g13930	24.7228	25.3707	25.139	21.9106	21.7765	22.1553	7	7	5	19.3	19.3	12.6	58.467	0	43.786	146660000	14	25226000	44552000	73785000	1091600	891930	1112400	4583100	788310	1392200	2305800	34114	27873	34761	1	5	8	0	0	0	19.3	19.3	19.3	2.8	2.8	2.8
Q94K73	Q94K73	Phenylalanine--tRNA ligase, chloroplastic/mitochondrial	At3g58140	24.3264	24.4216	24.639	21.062	22.3263	20.7085	6	6	6	17.9	17.9	17.9	49.251	0	35.817	95511000	6	20345000	24233000	46681000	1820400	2102500	328890	3411100	726600	865470	1667200	65014	75091	11746	0	1	5	0	0	0	17.9	17.9	17.9	5.4	5.4	2.8
F4J737;F4J738	F4J737;F4J738	ARM repeat superfamily protein;Importin beta-like SAD2 homolog	At3g59020;At3g59020	20.9828	21.0592	21.3905	21.5266	20.8033	21.3536	2	2	2	2.3	2.3	2.3	117.64	0	11.408	9880200	2	1826000	2460600	5119200	0	474430	0	219560	40578	54680	113760	0	10543	0	0	0	2	0	0	0	2.3	2.3	2.3	0	1.2	0
A0A1I9LNS4;Q9M1R2	A0A1I9LNS4;Q9M1R2	Class II aaRS and biotin synthetases superfamily protein;Proline--tRNA ligase, cytoplasmic	At3g62120;At3g62120	22.2955	22.4897	23.6157	21.5777	21.4438	21.3112	3	3	3	6.6	6.6	6.6	59.173	0	21.18	42015000	7	5762400	10640000	19338000	2419000	2189900	1664600	1273200	174620	322430	586010	73303	66361	50441	0	2	5	0	0	0	5	6.6	6.6	5	5	5
A8MS28;P51419	A8MS28;P51419	Ribosomal L27e protein family;60S ribosomal protein L27-3	At4g15000;RPL27C	23.9489	23.9222	24.1109	22.3517	23.4092	23.6646	2	2	1	14.5	14.5	8.4	15.035	0	21.259	98197000	10	14816000	17192000	33633000	6775400	12311000	13471000	16366000	2469300	2865300	5605500	1129200	2051800	2245100	2	2	2	1	2	1	14.5	14.5	14.5	8.4	14.5	14.5
Q9SUQ9;Q9SUR0;O23267;Q9LIM9;Q39132;Q9ZVF3;Q9ZVF2	Q9SUQ9;Q9SUR0;O23267;Q9LIM9;Q39132;Q9ZVF3;Q9ZVF2	AT4g23680/F9D16_150;AT4G23670 protein;AT4g14060/dl3070w	At4g23680;At4g23670;NA	20.7907	21.3462	21.0434	23.3377	22.363	23.9359	2	2	2	15.9	15.9	15.9	17.473	0	12.402	40357000	4	875470	268770	6933000	10996000	9410900	11873000	4484100	97275	29863	770330	1221800	1045700	1319200	0	0	1	1	0	2	15.9	8.6	15.9	15.9	15.9	15.9
A0A1P8B4C2;Q9SV21;Q9SV20	A0A1P8B4C2;Q9SV21;Q9SV20	Coatomer subunit beta;Coatomer subunit beta-1	At4g31480;At4g31480	20.8591	20.8191	21.5049	22.2309	20.6952	21.9144	2	2	2	3.1	3.1	3.1	108.81	0	11.097	10489000	2	1776000	2087300	5336900	442830	648040	197850	243930	41303	48542	124110	10298	15071	4601.3	0	0	2	0	0	0	3.1	3.1	3.1	1.9	1.9	1.9
F4KDU5;P49691	F4KDU5;P49691	Ribosomal protein L4/L1 family;60S ribosomal protein L4-2	At5g02870;RPL4D	23.6461	23.7517	24.4791	21.5596	21.7939	21.2302	8	2	2	25.4	6.9	6.9	44.592	0	46.899	88503000	9	9904400	14942000	48691000	0	8397600	6568500	4916800	550250	830090	2705000	0	466530	364920	2	2	3	0	1	1	25.4	25.4	25.4	16.5	20.2	20.2
F4K5C7;Q93VH9;P49204;F4IMI7	F4K5C7;Q93VH9;P49204;F4IMI7	40S ribosomal protein S4;40S ribosomal protein S4-1;40S ribosomal protein S4-2	At5g07090;RPS4A;NA	25.7459	25.2939	25.3882	25.5931	25.3577	25.2477	6	6	1	27.5	27.5	2.9	27.707	0	146.51	330570000	23	41992000	43812000	109070000	54420000	56498000	24779000	20661000	2624500	2738300	6816800	3401200	3531100	1548700	3	4	7	2	3	4	18.4	18.4	23.8	16.8	24.2	21.3
P83484;P83483;Q9C5A9	P83484;P83483;Q9C5A9	ATP synthase subunit beta-2, mitochondrial;ATP synthase subunit beta-1, mitochondrial	At5g08690;At5g08670	24.3397	24.7718	24.8138	24.5302	24.3935	24.3619	7	6	6	19.4	17.4	17.4	59.712	0	38.442	168630000	14	25103000	39256000	32622000	24615000	23828000	23208000	5621100	836780	1308500	1087400	820490	794280	773600	2	4	7	0	1	0	19.4	19.4	12.9	15.5	13.3	15.5
A8MRX2;Q9M8X9;Q42340;F4JWM1	A8MRX2;Q9M8X9;Q42340;F4JWM1	Ribosomal protein S5 domain 2-like superfamily protein;40S ribosomal protein S16-2	At5g18380;RPS16B	23.161	23.11	23.7488	23.7141	23.6129	23.5711	2	2	1	12.5	12.5	6.9	16.544	0	12.633	85419000	9	8494600	10042000	26707000	13979000	14364000	11834000	8541900	849460	1004200	2670700	1397900	1436400	1183400	2	2	2	1	1	1	12.5	12.5	12.5	12.5	12.5	12.5
Q9SCX3	Q9SCX3	Elongation factor 1-beta 2	At5g19510	23.6428	23.5843	24.49	22.7877	22.903	22.8787	4	4	3	24.1	24.1	17.9	24.201	0	42.381	89557000	6	16031000	19144000	36186000	4193100	7475100	6527000	8955700	1603100	1914400	3618600	419310	747510	652700	0	1	5	0	0	0	24.1	24.1	24.1	16.5	24.1	24.1
Q8RXX5;Q8W463	Q8RXX5;Q8W463	50S ribosomal protein L19-2, chloroplastic;50S ribosomal protein L19-1, chloroplastic	At5g47190;At4g17560	24.5531	24.4712	24.7078	23.4307	23.993	24.6227	3	3	3	13.1	13.1	13.1	25.468	0	27.207	153810000	16	20131000	24607000	49338000	17857000	17796000	24079000	13983000	1830100	2237000	4485300	1623400	1617800	2189000	2	3	6	0	2	3	13.1	13.1	13.1	13.1	13.1	13.1
Q9FLQ4;Q8H107	Q9FLQ4;Q8H107	Dihydrolipoyllysine-residue succinyltransferase component of 2-oxoglutarate dehydrogenase complex 1, mitochondrial	At5g55070	22.5815	22.993	23.1488	20.8534	21.3296	21.2299	3	3	3	9.3	9.3	9.3	50.133	0	18.912	31653000	5	5549200	10129000	15975000	0	0	0	1376200	241270	440380	694580	0	0	0	1	1	3	0	0	0	9.3	9.3	9.3	0	0	0
Q8LBI1;F4J912	Q8LBI1;F4J912	60S ribosomal protein L5-1;Ribosomal protein L5	ATL5;ATL5	25.5489	25.9268	26.026	25.0879	24.8011	25.0507	9	9	2	25.9	25.9	4.3	34.358	0	112.85	351970000	28	49378000	67943000	140230000	30979000	27212000	36223000	35197000	4937800	6794300	14023000	3097900	2721200	3622300	4	5	12	2	2	3	25.6	25.6	25.9	22.3	17.3	19.9
A0A2P2CLF9;F4IMB5;P92549	A0A2P2CLF9;F4IMB5;P92549	ATP synthase subunit alpha;ATPase, F1 complex, alpha subunit protein	atp1;At2g07698	25.422	25.5187	25.4936	24.7676	24.4917	24.6294	8	8	8	17.2	17.2	17.2	55.103	0	122.65	296520000	35	52170000	61612000	119180000	24083000	21323000	18153000	10982000	1932200	2281900	4414100	891960	789750	672330	7	8	14	2	2	2	15	17.2	17.2	12.8	7.9	10.5
P56757	P56757	ATP synthase subunit alpha, chloroplastic	atpA	28.1836	28.3575	28.5118	28.0528	27.8627	27.6891	11	11	11	29	29	29	55.328	0	323.31	2215600000	94	319690000	443400000	764050000	253120000	242620000	192720000	110780000	15985000	22170000	38203000	12656000	12131000	9636100	17	17	27	13	8	12	29	29	26.2	24.3	24.3	24.3
P19366	P19366	ATP synthase subunit beta, chloroplastic	atpB	27.8373	28.1856	27.9643	28.2461	28.2191	28.1233	20	20	19	61.2	61.2	59	53.933	0	323.31	2297900000	151	278510000	418010000	642840000	323310000	345010000	290250000	82069000	9946900	14929000	22959000	11547000	12322000	10366000	17	32	44	22	20	16	54	61.2	61.2	51.4	58.6	51.4
Q96250	Q96250	ATP synthase subunit gamma, mitochondrial	ATPC	22.5755	22.5212	22.855	20.8006	21.7909	20.3363	3	3	3	10.2	10.2	10.2	35.448	0	18.478	26295000	3	5627100	6789400	13878000	0	0	0	1383900	296170	357340	730430	0	0	0	0	1	2	0	0	0	10.2	10.2	10.2	0	0	0
Q01908	Q01908	ATP synthase gamma chain 1, chloroplastic	ATPC1	24.8458	25.068	25.5678	25.2479	24.7394	25.1713	6	6	6	18.5	18.5	18.5	40.911	0	82.588	254500000	26	22292000	46893000	59580000	41759000	42737000	41240000	12725000	1114600	2344600	2979000	2088000	2136900	2062000	2	7	5	3	5	4	12.9	18.5	15.8	18.5	18.5	18.5
Q9SSS9	Q9SSS9	ATP synthase subunit delta, chloroplastic	ATPD	23.9648	23.1759	23.7586	24.1065	24.1703	24.9326	4	4	4	16.2	16.2	16.2	25.668	0	29.019	123060000	10	12008000	15424000	23477000	20292000	27319000	24542000	7691400	750490	964020	1467300	1268300	1707500	1533900	1	1	4	1	1	2	11.5	16.2	16.2	16.2	16.2	16.2
P09468	P09468	ATP synthase epsilon chain, chloroplastic	atpE	23.8392	24.1926	24.2985	23.78	23.6838	23.5981	4	4	4	56.1	56.1	56.1	14.499	0	31.212	118180000	10	10692000	32165000	42794000	10426000	11370000	10734000	14773000	1336500	4020600	5349300	1303300	1421200	1341700	0	2	5	1	1	1	44.7	56.1	56.1	44.7	44.7	44.7
P56759	P56759	ATP synthase subunit b, chloroplastic	atpF	24.0838	23.8445	23.3811	24.4432	24.0994	24.0965	4	4	4	21.7	21.7	21.7	21.057	0	38.159	117260000	17	10244000	19796000	25250000	22472000	23267000	16230000	14657000	1280500	2474500	3156300	2809000	2908400	2028700	2	2	5	2	3	3	21.7	21.7	21.7	16.8	21.7	16.8
P27140;A0A1I9LQB3	P27140;A0A1I9LQB3	Beta carbonic anhydrase 1, chloroplastic;Carbonic anhydrase	BCA1;CA1	23.5274	23.8457	23.5886	26.772	25.804	26.5925	5	5	2	17	17	5.2	37.449	0	40.343	334960000	15	10640000	19961000	26908000	101360000	76628000	99454000	19703000	625910	1174200	1582800	5962600	4507500	5850200	0	2	2	6	1	4	11.8	11.8	11.8	17	17	17
Q9LD43	Q9LD43	Acetyl-coenzyme A carboxylase carboxyl transferase subunit alpha, chloroplastic	CAC3	27.3045	27.3556	27.4625	25.7226	25.7899	26.0956	23	23	23	45.3	45.3	45.3	85.305	0	323.31	896560000	79	164920000	218470000	392720000	37995000	45885000	36568000	19924000	3664900	4854900	8727100	844340	1019700	812610	16	22	31	3	3	4	41.7	45.3	45.3	25.4	25.5	25.5
P42734	P42734	Probable cinnamyl alcohol dehydrogenase 9	CAD9	22.5362	22.5921	22.5872	21.5076	21.5525	20.9048	2	2	2	9.7	9.7	9.7	38.933	0	11.931	25987000	3	5052300	7256700	12131000	1547000	0	0	1299300	252610	362840	606550	77349	0	0	0	1	2	0	0	0	9.7	9.7	9.7	3.9	0	0
Q9FN48;A0A1P8BCX7	Q9FN48;A0A1P8BCX7	Calcium sensing receptor, chloroplastic;Calcium sensing receptor	CAS;CaS	22.9791	23.7387	23.4865	23.8629	23.7204	23.8198	3	3	3	12.4	12.4	12.4	41.285	0	18.824	90001000	12	7219200	12085000	22145000	17013000	14986000	16552000	4500000	360960	604270	1107300	850630	749320	827580	1	3	3	1	2	2	12.4	12.4	12.4	12.4	12.4	12.4
F4JM86;A0A1P8B564;P25819	F4JM86;A0A1P8B564;P25819	Catalase;Catalase;Catalase-2	CAT2;CAT2;CAT2	25.0309	25.5573	25.575	26.5102	26.1688	26.7012	9	7	6	27.2	21.9	19.8	54.994	0	77.778	472460000	42	18353000	41270000	100830000	103680000	100120000	108210000	19686000	764710	1719600	4201400	4320100	4171700	4508600	4	5	14	5	7	7	18.6	23.4	27.2	27.2	24.3	24.3
B9DG18;A0A1P8AWT7;Q42547;F4HUL6;Q2V4M4;A0A1P8AWR0	B9DG18;A0A1P8AWT7;Q42547;F4HUL6;Q2V4M4;A0A1P8AWR0	AT1G20620 protein;Catalase 3;Catalase-3	CAT3;CAT3;CAT3	25.9692	26.3021	26.1598	27.955	27.7437	27.9203	12	12	9	32	32	23.9	55.967	0	170.59	1067600000	75	76286000	107440000	177960000	255040000	211250000	239580000	42702000	3051400	4297600	7118500	10202000	8449900	9583200	8	12	16	13	13	13	32	32	32	27.4	24.5	24.5
Q9LZF6;P54609;Q9SCN8	Q9LZF6;P54609;Q9SCN8	Cell division control protein 48 homolog E;Cell division control protein 48 homolog A	CDC48E;CDC48A	23.7102	24.5112	24.5522	22.6168	22.4689	22.5301	7	7	7	10.6	10.6	10.6	89.957	0	46.344	101490000	14	20876000	25975000	43948000	3893000	3671600	3126600	2255300	463910	577220	976610	86510	81592	69480	3	5	6	0	0	0	10.6	10.6	10.6	4.9	4.9	4.9
P16127;Q5XF33	P16127;Q5XF33	Magnesium-chelatase subunit ChlI-1, chloroplastic;Magnesium-chelatase subunit ChlI-2, chloroplastic	CHLI1;CHLI2	23.0776	23.9093	23.0942	22.5961	22.4882	22.777	3	3	3	11.8	11.8	11.8	46.269	0	17.329	72857000	7	13561000	18717000	23884000	5130800	5002600	6562500	3469400	645770	891270	1137300	244330	238220	312500	1	3	3	0	0	0	11.8	11.8	11.8	8.3	8.3	8.3
Q9LMQ2	Q9LMQ2	Chlorophyll a-b binding protein, chloroplastic	CHLOROPHYLL	24.0552	24.0772	24.1093	22.9789	23.0128	21.3858	2	2	2	10.9	10.9	10.9	27.522	0	28.783	90920000	7	15366000	18932000	32981000	8855800	10220000	4565200	7576600	1280500	1577700	2748400	737980	851660	380430	2	3	2	0	0	0	10.9	10.9	10.9	10.9	10.9	3.9
Q9CA67	Q9CA67	Geranylgeranyl diphosphate reductase, chloroplastic	CHLP	23.4897	23.5422	23.7323	24.1049	23.3054	23.6635	4	4	4	9.6	9.6	9.6	51.837	0	31.103	94494000	10	12618000	15856000	29637000	15697000	10511000	10177000	3779800	504700	634250	1185500	627860	420420	407070	1	2	4	0	2	1	9.6	9.6	9.6	8.1	8.1	8.1
Q9SI75	Q9SI75	Elongation factor G, chloroplastic	CPEFG	23.7051	23.9985	24.362	21.1968	23.3746	21.9556	6	6	6	11	11	11	86.057	0	37.996	82806000	11	14984000	21291000	41091000	0	5439100	0	1925700	348470	495140	955610	0	126490	0	1	2	8	0	0	0	11	11	11	0	3.2	0
P21238	P21238	Chaperonin 60 subunit alpha 1, chloroplastic	CPN60A1	25.9522	26.1404	25.9913	23.6556	24.1096	24.0577	15	15	15	34.5	34.5	34.5	62.071	0	120.67	322990000	36	52322000	90165000	138300000	10609000	19207000	12380000	10419000	1687800	2908500	4461400	342220	619590	399340	6	8	21	0	1	0	28.3	34.5	34.5	21.3	24.6	16
Q9SZU1;O65790	Q9SZU1;O65790	Cytochrome P450 81F4;Cytochrome P450 81F1	CYP81F4;CYP81F1	21.9076	22.078	22.5012	20.8105	21.4556	21.4438	2	2	2	3.8	3.8	3.8	57.168	0	13.11	19896000	5	3213400	5379400	10908000	0	395890	0	686080	110810	185500	376130	0	13651	0	1	1	3	0	0	0	3.8	3.8	3.8	0	1.6	0
Q00218;F4JIZ3	Q00218;F4JIZ3	Phospho-2-dehydro-3-deoxyheptonate aldolase 2, chloroplastic;Phospho-2-dehydro-3-deoxyheptonate aldolase	DHS2;DHS2	23.7241	23.7756	23.6777	21.3327	20.9057	21.5157	4	4	3	9.5	9.5	7.1	56.148	0	36.272	65478000	9	11766000	16047000	26091000	3292700	3736800	4544600	2518400	452550	617190	1003500	126640	143720	174790	1	2	6	0	0	0	7.1	9.5	9.5	4.9	4.9	4.9
Q9FPF0	Q9FPF0	Protein DJ-1 homolog A	DJ1A	22.6427	23.9178	23.5025	22.9394	23.2792	23.3576	3	3	3	8.9	8.9	8.9	41.857	0	26.215	75730000	9	9976400	19436000	23471000	5781100	9012600	8052100	5048600	665090	1295700	1564800	385410	600840	536810	1	3	2	2	0	1	8.9	8.9	8.9	6.1	6.1	6.1
F4IFG1;F4IFG2;Q8LFT2;A0A1P8AX46	F4IFG1;F4IFG2;Q8LFT2;A0A1P8AX46	Dynamin related protein;Dynamin related protein;Dynamin-related protein 3B	DRP3B;DRP3B;NA	24.7947	25.0201	25.0584	21.9143	21.4754	21.0366	9	9	6	13.1	13.1	8.6	86.691	0	125.23	130330000	16	27159000	35481000	66678000	507030	256530	248430	2369600	493790	645110	1212300	9218.8	4664.2	4516.8	2	4	10	0	0	0	13.1	13.1	13.1	0.9	0.9	0.9
A8MRC4;P48006;Q9SI20	A8MRC4;P48006;Q9SI20	Translation elongation factor EF1B/ribosomal protein S6 family protein;Elongation factor 1-delta 1	eEF-1Bb1;At1g30230	22.7862	22.9667	23.0897	21.1897	21.8517	20.5456	2	2	2	10	10	10	28.776	0	12.269	33651000	4	6771300	9307400	15635000	1938000	0	0	2804300	564270	775610	1302900	161500	0	0	1	0	3	0	0	0	10	10	10	5	0	0
Q9C8P0	Q9C8P0	Dihydrolipoyllysine-residue acetyltransferase component 5 of pyruvate dehydrogenase complex, chloroplastic	EMB3003	26.7974	27.136	26.8838	24.4558	24.9648	24.9639	11	10	10	34.8	31.6	31.6	48.306	0	227.38	665730000	55	110700000	177620000	299240000	21395000	28817000	27963000	28945000	4813000	7722500	13010000	930210	1252900	1215800	12	15	22	1	3	2	34.8	34.8	34.8	24.3	24.3	24.3
F4J296;Q9LY66	F4J296;Q9LY66	Ribosomal protein;50S ribosomal protein L1, chloroplastic	EMB3126;RPL1	22.7939	22.8405	23.1366	21.2107	20.6773	21.5003	2	2	2	9.3	9.3	9.3	31.646	0	21.343	31423000	3	6337900	9450000	15636000	0	0	0	1964000	396120	590630	977220	0	0	0	0	1	2	0	0	0	9.3	9.3	9.3	0	0	0
ArathEULS3;Q945P1	ArathEULS3;Q945P1	Ricin B-like lectin EULS3	EULS3	25.8711	24.1799	23.2952	36.535	36.3384	36.6376	29	29	29	76.2	76.2	76.2	38.359	0	323.31	365320000000	1900	67704000	22276000	20290000	156850000000	105390000000	102960000000	22832000000	4231500	1392300	1268100	9803400000	6586900000	6435200000	11	1	2	557	665	664	44.4	46.2	37.1	72.4	76.2	74.1
Q9FY99	Q9FY99	Glucose-6-phosphate 1-dehydrogenase 2, chloroplastic	G6PD2	22.3706	22.3697	22.6565	22.1569	21.2426	21.7323	2	2	1	3.4	3.4	1.7	67.159	0	13.036	31119000	4	4806800	6202700	12090000	2372300	3019800	2627000	915260	141380	182430	355590	69775	88819	77263	0	1	2	0	0	1	3.4	3.4	3.4	1.7	1.7	1.7
P25856	P25856	Glyceraldehyde-3-phosphate dehydrogenase GAPA1, chloroplastic	GAPA1	27.4428	27.8345	27.7725	27.3002	27.2345	27.2911	11	9	5	33.8	26.5	12.6	42.489	0	323.31	1368300000	76	183170000	294320000	449250000	165050000	145390000	131140000	54733000	7326800	11773000	17970000	6602000	5815500	5245600	13	15	19	9	11	9	33.8	33.8	33.8	27.5	27.5	24
A0A1P8APR6;Q9LPW0;F4HNZ6	A0A1P8APR6;Q9LPW0;F4HNZ6	Glyceraldehyde-3-phosphate dehydrogenase;Glyceraldehyde-3-phosphate dehydrogenase GAPA2, chloroplastic	GAPA-2;GAPA2	25.8009	26.0663	26.1422	24.9658	25.2093	25.1946	9	3	3	28.6	9.5	9.5	47.604	0	160.18	387190000	15	46076000	79350000	146770000	38126000	40772000	36100000	16834000	2003300	3450000	6381100	1657600	1772700	1569600	2	2	4	3	2	2	28.3	28.6	28.6	28.6	28.3	25.2
P25857	P25857	Glyceraldehyde-3-phosphate dehydrogenase GAPB, chloroplastic	GAPB	27.7862	27.9892	28.0742	27.337	27.3404	27.3615	13	13	11	33.3	33.3	26.8	47.659	0	323.31	1554700000	103	220580000	263040000	503010000	190390000	197230000	180420000	55524000	7877700	9394300	17965000	6799600	7044100	6443500	14	19	27	14	16	13	33.3	33.3	33.3	31.5	31.5	28.4
Q9FX54;F4HQT1	Q9FX54;F4HQT1	Glyceraldehyde-3-phosphate dehydrogenase GAPC2, cytosolic;Glyceraldehyde-3-phosphate dehydrogenase C2	GAPC2;GAPC2	27.6838	28.1469	28.1699	27.1	27.3721	26.9728	13	13	1	47.3	47.3	7.4	36.913	0	323.31	1646000000	89	235060000	375560000	569940000	155210000	180140000	130100000	78381000	11194000	17884000	27140000	7390700	8578200	6195300	14	23	28	6	10	8	47.3	47.3	42.9	41.1	38.2	38.2
Q9LRS0;F4JFV6	Q9LRS0;F4JFV6	(S)-2-hydroxy-acid oxidase GLO2;Aldolase-type TIM barrel family protein	GLO2;GOX2	23.5072	23.8462	24.0922	23.3899	23.2577	23.1527	13	4	4	45	12	12	40.306	0	23.897	90862000	12	12625000	17498000	30706000	8181900	11587000	10264000	3950500	548910	760790	1335100	355730	503800	446250	0	3	4	2	2	1	45	45	40.1	42	37.1	42
F4IHK9;Q03250	F4IHK9;Q03250	Cold, circadian rhythm, and rna binding 2;Glycine-rich RNA-binding protein 7	GRP7;RBG7	20.6236	20.3786	20.589	25.1784	24.5682	25.1363	4	4	3	30.2	30.2	25.2	15.548	0	37.521	127280000	5	3842400	7592600	12614000	35919000	34661000	32652000	11571000	349310	690240	1146700	3265400	3151000	2968400	0	0	0	1	2	2	21.4	21.4	21.4	20.1	30.2	20.1
Q9SRY5;P42760	Q9SRY5;P42760	Glutathione S-transferase F7;Glutathione S-transferase F6	GSTF7;GSTF6	22.9239	23.441	23.6822	22.4358	22.6404	22.6449	3	3	3	14.4	14.4	14.4	23.598	0	17.903	63542000	7	9527400	12334000	25146000	6252500	2367700	7915400	4887900	732880	948740	1934300	480960	182130	608870	1	2	4	0	0	0	14.4	14.4	14.4	14.4	9.6	14.4
Q96266;Q9SLM6;P46422	Q96266;Q9SLM6;P46422	Glutathione S-transferase F8, chloroplastic;Glutathione S-transferase F3	GSTF8;GSTF3	23.1048	23.2621	23.0639	23.2738	22.5413	21.4411	2	2	2	7.6	7.6	7.6	29.231	0	13.4	71979000	11	10340000	14392000	21567000	12274000	8776200	4629700	5141300	738540	1028000	1540500	876740	626870	330690	2	3	2	2	1	1	7.6	7.6	7.6	7.6	7.6	4.6
A8MRL0;P59226;P59169;Q9FX60;Q9LR02;Q9FXI7;Q9FKQ3	A8MRL0;P59226;P59169;Q9FX60;Q9LR02;Q9FXI7;Q9FKQ3	Histone superfamily protein;Histone H3.2;Histone H3.3	H3.3;HTR2;HTR4	22.2724	22.3283	22.5808	21.3289	21.827	20.8902	2	2	2	8.5	8.5	8.5	18.702	0	19.572	41762000	8	4467200	5932000	11672000	6480800	5733300	7476300	5966000	638170	847430	1667500	925830	819040	1068000	1	1	3	1	1	1	8.5	8.5	8.5	4.3	4.3	4.3
Q9SFH9	Q9SFH9	Delta-aminolevulinic acid dehydratase 1, chloroplastic	HEMB1	22.7456	22.7339	23.4596	22.0553	21.386	21.628	3	3	3	9.1	9.1	9.1	46.69	0	25.669	40703000	5	8560800	6144400	21658000	3205700	1134200	0	1850100	389130	279290	984440	145710	51555	0	1	1	3	0	0	0	9.1	6.7	9.1	9.1	5.3	0
A0A1P8ANC0;Q9C9W5	A0A1P8ANC0;Q9C9W5	Hydroxypyruvate reductase;Glycerate dehydrogenase HPR, peroxisomal	HPR;HPR	20.4865	20.8671	20.6716	21.0616	21.2592	21.7534	2	2	2	6.9	6.9	6.9	39.761	0	12.318	16889000	4	1124400	2343500	3124400	3148100	2906700	4241900	703710	46849	97645	130180	131170	121110	176750	0	0	2	0	1	1	6.9	6.9	6.9	3.9	3.9	3.9
O65719	O65719	Heat shock 70 kDa protein 3	HSP70-3	20.5218	20.6211	20.4085	21.2309	21.5003	21.509	6	2	2	12	3.7	3.7	71.147	0	11.963	6834200	3	1314200	1807500	2626300	0	1086100	0	184710	35519	48852	70982	0	29355	0	0	1	2	0	0	0	12	12	12	6.6	8.8	8.3
Q9SIF2	Q9SIF2	Heat shock protein 90-5, chloroplastic	HSP90-5	23.2597	23.1101	23.2613	21.3887	21.8814	22.0762	6	6	5	10.3	10.3	8.5	88.662	0	39.154	42277000	7	7429600	10707000	20851000	1224600	1165300	898710	899500	158080	227810	443640	26056	24793	19122	1	1	5	0	0	0	6.3	8.5	9	1.8	1.8	1.8
O80576	O80576	At2g44060	late	23.464	24.0712	23.933	23.274	23.1595	23.2674	8	8	8	27.7	27.7	27.7	36.036	0	48.712	91218000	14	13320000	18761000	32712000	9489600	9563300	7372200	3966000	579120	815680	1422300	412590	415790	320530	1	4	9	0	0	0	27.7	27.7	27.7	21.5	18.8	17.2
Q39141;Q8VZ87;P0CJ48;P04778	Q39141;Q8VZ87;P0CJ48;P04778	Chlorophyll a-b binding protein, chloroplastic;Chlorophyll a-b binding protein 3, chloroplastic	Lhb1B2;LHCB1.2	25.4945	25.9044	25.4901	25.3784	25.7785	25.3763	3	3	1	10.6	10.6	4.5	28.054	0	67.684	365880000	18	55230000	89656000	122970000	31286000	37719000	29019000	45734000	6903800	11207000	15371000	3910700	4714900	3627400	2	4	4	2	3	3	10.6	10.6	10.6	6	6	6
Q9SY97	Q9SY97	Photosystem I chlorophyll a/b-binding protein 3-1, chloroplastic	LHCA3	23.6683	23.9383	23.719	23.1422	22.1127	20.9132	2	2	2	10.3	10.3	10.3	29.181	0	13.256	85250000	6	10183000	20174000	27934000	7865300	9971500	9121600	10656000	1272900	2521700	3491800	983170	1246400	1140200	1	2	2	1	0	0	10.3	10.3	10.3	10.3	10.3	10.3
P27521	P27521	Chlorophyll a-b binding protein 4, chloroplastic	LHCA4	23.3762	23.6745	23.7883	23.2008	23.2116	23.1154	2	2	2	13.5	13.5	13.5	27.733	0	49.898	81399000	8	10672000	17676000	27839000	8169900	8286500	8756400	7399900	970140	1606900	2530900	742720	753320	796040	1	2	3	0	1	1	13.5	13.5	13.5	13.5	13.5	13.5
Q9XF89	Q9XF89	Chlorophyll a-b binding protein CP26, chloroplastic	LHCB5	26.4965	26.8008	26.4516	26.3989	25.9235	25.7941	8	8	8	40.7	40.7	40.7	30.156	0	163.15	617220000	47	95286000	134980000	201910000	55804000	78373000	50877000	38576000	5955400	8436000	12619000	3487800	4898300	3179800	8	10	10	6	8	5	40.7	40.7	40.7	33.6	40.7	40.7
P38418;A0A1I9LPH1	P38418;A0A1I9LPH1	Lipoxygenase 2, chloroplastic;Lipoxygenase	LOX2;LOX2	23.7979	23.9736	24.3547	23.6192	23.6792	23.4636	8	8	8	10.6	10.6	10.6	102.04	0	71.187	111440000	14	17190000	22276000	42020000	9229700	13779000	6948900	2026200	312540	405020	764000	167810	250530	126340	0	1	11	1	1	0	10.6	10.6	10.6	7.1	8.1	7.1
Q9M5K3	Q9M5K3	Dihydrolipoyl dehydrogenase 1, mitochondrial	LPD1	26.5849	26.5973	26.3614	24.7756	25.6336	25.836	10	10	7	28.2	28.2	21.9	53.987	0	143.09	526700000	32	79841000	106700000	194170000	32505000	61064000	52420000	18811000	2851500	3810600	6934600	1160900	2180800	1872100	4	7	13	2	3	3	26	28.2	28.2	26.2	26.2	21.5
F4JLP5	F4JLP5	Dihydrolipoyl dehydrogenase 2, chloroplastic	LPD2	23.2516	23.4051	25.0492	21.4483	21.9706	21.9947	5	5	2	9.9	9.9	3.7	60.144	0	51.19	101100000	13	19223000	27579000	49087000	1055200	2083200	2070800	3610700	686540	984960	1753100	37684	74399	73957	1	3	9	0	0	0	9.9	9.9	9.9	4.6	4.6	6.9
Q9SQI8	Q9SQI8	Dihydrolipoyllysine-residue acetyltransferase component 4 of pyruvate dehydrogenase complex, chloroplastic	LTA2	28.1311	28.4276	28.4814	26.0177	26.2083	26.4755	12	12	11	37.7	37.7	34.6	50.08	0	323.31	1698300000	91	276460000	432150000	781520000	52980000	74231000	80975000	73840000	12020000	18789000	33979000	2303500	3227400	3520600	16	26	33	3	7	6	37.7	37.7	37.7	26.5	32.9	34.4
Q9LHA8	Q9LHA8	Probable mediator of RNA polymerase II transcription subunit 37c	MED37C	23.9909	24.0702	24.1872	24.4187	24.5247	24.5746	7	7	1	13.5	13.5	1.8	71.101	0	44.486	141740000	13	13749000	18833000	30057000	24457000	26396000	28249000	3830900	371590	509000	812350	661010	713410	763500	0	2	6	1	3	1	13.5	13.5	13.5	10	10	11.7
Q9SJL8	Q9SJL8	S-adenosylmethionine synthase 3	METK3	22.2025	22.7926	23.1188	21.7599	21.8408	22.0252	5	3	3	16.7	9.2	9.2	42.497	0	20.188	40356000	7	5789300	7379300	15403000	3371500	3944300	4469100	2017800	289470	368970	770140	168580	197210	223450	0	2	4	0	0	1	16.7	16.7	16.7	9	14.1	9
Q9LUT2	Q9LUT2	S-adenosylmethionine synthase 4	METK4	22.3724	22.5299	22.9923	21.3522	20.9189	21.4343	6	3	2	17.8	7.1	4.3	42.795	0	28.56	34337000	9	4095800	6806300	16990000	2052700	2024900	2367700	1716900	204790	340310	849500	102640	101250	118390	1	1	4	0	2	1	16	15.3	17.8	4.1	11.7	4.1
Q93VR4	Q93VR4	MLP-like protein 423	MLP423	23.3162	23.5635	23.8459	20.8699	22.6931	22.2199	4	4	4	31.6	31.6	31.6	17.054	0	23.082	62143000	7	11529000	14950000	27884000	1988000	3760600	2031600	5178600	960760	1245800	2323700	165670	313380	169300	0	2	5	0	0	0	31.6	31.6	31.6	7.7	15.5	7.7
Q9M0Y8	Q9M0Y8	Vesicle-fusing ATPase	NSF	22.4138	22.2893	22.4894	21.2709	20.7282	22.3031	3	3	3	4.4	4.4	4.4	81.486	0	19.611	22551000	5	5446600	4954900	11284000	284920	391580	189230	563790	136170	123870	282110	7123	9789.6	4730.8	0	1	4	0	0	0	4.4	4.4	4.4	1.5	1.5	1.3
B9DG17;Q08682	B9DG17;Q08682	40S ribosomal protein SA;40S ribosomal protein Sa-1	P40;RPSaA	22.1968	22.2647	21.8767	21.5868	21.6233	24.0934	3	3	3	13.3	13.3	13.3	31.981	0	20.853	43166000	7	6385700	8746700	10302000	2936200	3441300	11355000	3083300	456120	624760	735830	209730	245810	811040	1	1	2	0	0	3	13.3	13.3	13.3	9.5	9.5	9.5
Q42139	Q42139	AT4g32260/F10M6_100	PDE334	23.5417	23.8294	23.7706	22.3884	21.9477	21.5626	4	4	4	20.5	20.5	20.5	23.917	0	23.476	76857000	7	9508000	18358000	26483000	7504200	9033800	5970400	5912100	731380	1412100	2037100	577250	694910	459260	0	1	4	0	1	1	20.5	20.5	20.5	6.8	6.8	6.8
Q38799	Q38799	Pyruvate dehydrogenase E1 component subunit beta-1, mitochondrial	PDH2	22.5198	22.6466	22.8191	21.0654	21.409	22.0707	2	2	2	6.9	6.9	6.9	39.175	0	32.55	44113000	6	5166900	7295500	14209000	5712400	4915800	6813600	2757100	322930	455970	888070	357020	307240	425850	0	2	2	0	1	1	6.9	6.9	6.9	3.9	3.9	3.9
O24457	O24457	Pyruvate dehydrogenase E1 component subunit alpha-3, chloroplastic	PDH-E1	24.0553	24.2721	25.2805	23.3696	23.3951	23.5333	7	7	7	18.7	18.7	18.7	47.173	0	52.682	143860000	13	23732000	34604000	64891000	4734100	7402600	8499400	5994300	988830	1441800	2703800	197260	308440	354140	1	4	8	0	0	0	18.7	18.7	16.1	11.7	13.8	14
P56771	P56771	Cytochrome f	petA	24.972	25.2733	25.2594	25.8401	25.699	25.5763	8	8	8	34.7	34.7	34.7	35.356	0	77.451	322520000	32	30944000	51011000	80078000	57292000	58124000	45071000	17918000	1719100	2833900	4448800	3182900	3229100	2504000	4	8	11	3	4	2	34.7	34.7	34.7	30.6	30.6	30.6
P56773	P56773	Cytochrome b6	petB	23.7003	24.7672	24.3376	24.9588	24.9213	24.0316	3	3	3	19.5	19.5	19.5	24.152	0	31.302	168320000	12	13012000	30628000	39987000	33455000	32572000	18662000	18702000	1445800	3403100	4443000	3717200	3619200	2073500	0	3	3	2	3	1	19.5	19.5	19.5	19.5	19.5	19.5
Q9FWA3	Q9FWA3	6-phosphogluconate dehydrogenase, decarboxylating 2	PGD2	21.2408	21.3711	21.2733	21.6332	21.885	22.8058	2	2	2	5.1	5.1	5.1	53.577	0	10.946	15893000	2	2119200	3096000	4772900	1933500	2641400	1329600	588620	78490	114670	176780	71613	97831	49246	0	0	2	0	0	0	5.1	5.1	5.1	3.5	3.5	3.5
O49485	O49485	D-3-phosphoglycerate dehydrogenase 1, chloroplastic	PGDH1	25.8494	25.973	26.2396	23.0973	23.1172	23.4035	9	9	8	21.6	21.6	19.7	63.324	0	68.392	302760000	24	57296000	75506000	142300000	5174600	13960000	8523500	10440000	1975700	2603600	4906800	178430	481380	293910	4	6	13	0	0	1	21.6	21.6	21.6	10	19.2	17.2
O04130	O04130	D-3-phosphoglycerate dehydrogenase 2, chloroplastic	PGDH2	22.7979	22.8322	23.7384	21.8127	21.7734	21.4694	5	4	4	11.4	9.6	9.6	66.453	0	24.192	44204000	5	11230000	11052000	19492000	0	1540600	889080	1578700	401080	394730	696140	0	55020	31753	1	0	4	0	0	0	11.4	9.8	9.8	0	7.1	7.1
Q9LD57	Q9LD57	Phosphoglycerate kinase 1, chloroplastic	PGK1	28.5177	28.7763	28.6897	27.5892	27.3612	27.3385	17	17	10	45.1	45.1	28.5	50.111	0	323.31	2287600000	97	366200000	526350000	849200000	192140000	190360000	163330000	69321000	11097000	15950000	25733000	5822600	5768500	4949300	20	23	26	9	10	9	45.1	45.1	45.1	39.3	39.3	39.3
Q9SAJ4	Q9SAJ4	Phosphoglycerate kinase 3, cytosolic	PGK3	24.4593	25.2696	25.2047	23.9227	23.8202	23.8474	10	7	7	33.7	25.7	25.7	42.131	0	74.08	180170000	16	28592000	40925000	64734000	10929000	15659000	19335000	7206900	1143700	1637000	2589400	437160	626350	773390	2	4	9	0	1	0	33.7	33.7	33.7	19.2	23.7	26.2
A0A2H1ZEN5;Q8H112	A0A2H1ZEN5;Q8H112	PGR5-LIKE A;PGR5-like protein 1A, chloroplastic	PGR5-LIKE;PGRL1A	22.5446	22.6455	22.5718	20.6662	22.3858	21.4658	2	2	2	7.6	7.6	7.6	33.496	0	19.946	30316000	6	5574400	6894100	12047000	3907200	1238400	654710	2332000	428800	530320	926690	300550	95260	50363	1	3	2	0	0	0	7.6	7.6	7.6	4	3.6	3.6
F4I2F8;O48741	F4I2F8;O48741	NADPH-protochlorophyllide oxidoreductase;Protochlorophyllide reductase C, chloroplastic	POR;PORC	22.3459	22.4121	22.6708	21.2813	21.4106	21.3434	3	3	2	7.5	7.5	5.8	43.625	0	18.534	30949000	7	4928000	5778800	10908000	3009400	3162100	3162800	1289500	205330	240780	454480	125390	131750	131790	2	2	3	0	0	0	7.5	7.5	4.8	7.5	4.8	7.5
Q9SU94	Q9SU94	Protein arginine N-methyltransferase 1.1	PRMT11	20.4916	20.5875	20.7131	20.4047	21.0174	21.2551	2	2	2	6.2	6.2	6.2	43.893	0	11.672	6240200	2	1307500	1806000	3126800	0	0	0	390010	81719	112870	195420	0	0	0	0	0	2	0	0	0	6.2	6.2	6.2	0	0	0
Q9S7H1;Q9SA56	Q9S7H1;Q9SA56	Photosystem I reaction center subunit II-1, chloroplastic;Photosystem I reaction center subunit II-2, chloroplastic	psaD1;PSAD2	22.0903	23.6775	22.4022	22.3442	22.7028	21.413	3	3	3	27.9	27.9	27.9	22.598	0	16.605	47552000	4	3744900	11124000	9939000	9061100	7727000	5956000	3657900	288070	855720	764540	697010	594380	458150	0	2	1	0	1	0	27.9	27.9	27.9	27.9	21.2	21.2
Q9SHE8	Q9SHE8	Photosystem I reaction center subunit III, chloroplastic	PSAF	24.6288	25.0133	24.3641	24.6946	24.4278	24.2336	5	5	5	25.3	25.3	25.3	24.173	0	38.446	177220000	13	20394000	32680000	47820000	28889000	23964000	23476000	14769000	1699500	2723400	3985000	2407400	1997000	1956300	0	2	5	2	2	2	22.2	22.2	25.3	22.2	22.2	22.2
P83755	P83755	Photosystem II protein D1	psbA	22.6622	23.1071	22.7133	20.7113	23.1124	21.4235	3	3	3	9.9	9.9	9.9	38.936	0	20.216	50438000	11	6731000	11856000	12178000	4748800	9628000	5295700	5043800	673100	1185600	1217800	474880	962800	529570	1	2	3	2	2	1	9.9	9.9	9.9	3.1	6.8	3.1
P56777	P56777	Photosystem II CP47 reaction center protein	psbB	24.0656	25.1824	24.8252	24.4909	24.9901	24.473	6	6	6	18.3	18.3	18.3	56.036	0	38.988	209320000	15	20690000	51318000	60463000	31311000	29988000	15553000	14952000	1477800	3665600	4318800	2236500	2142000	1110900	1	6	7	0	1	0	18.3	18.3	18.3	18.3	15.7	11.4
P56778	P56778	Photosystem II CP43 reaction center protein	psbC	23.2842	23.9234	23.7298	23.546	23.7503	23.6646	3	3	3	6.6	6.6	6.6	51.867	0	23.289	97596000	10	12017000	22319000	34603000	9145900	11062000	8450100	6971100	858330	1594200	2471700	653280	790110	603580	2	2	3	1	1	1	6.6	6.6	6.6	3.6	3.6	3.6
P56761	P56761	Photosystem II D2 protein	psbD	23.6056	24.1995	23.7716	23.8934	23.9996	23.9522	4	4	4	15.9	15.9	15.9	39.547	0	25.948	109670000	12	11134000	21783000	26051000	15891000	18567000	16240000	10967000	1113400	2178300	2605100	1589100	1856700	1624000	0	4	3	2	2	1	15.9	15.9	15.9	15.9	12.7	12.7
Q9XFT3	Q9XFT3	Oxygen-evolving enhancer protein 3-1, chloroplastic	PSBQ1	24.2676	24.5939	23.2502	24.2014	23.8531	24.6338	3	3	3	17	17	17	23.866	0	19.918	126960000	6	15886000	26916000	18269000	16416000	18511000	30959000	11541000	1444100	2446900	1660800	1492400	1682800	2814500	1	2	1	1	0	1	17	12.5	12.5	12.5	12.5	17
P27202	P27202	Photosystem II 10 kDa polypeptide, chloroplastic	PSBR	24.0148	24.1521	24.0946	21.6079	21.3509	21.6814	2	2	2	27.9	27.9	27.9	14.586	0	19.332	141120000	6	18911000	27674000	42358000	23892000	13343000	14942000	20160000	2701600	3953400	6051100	3413200	1906200	2134600	1	1	3	1	0	0	27.9	27.9	27.9	10	10	10
Q9STF2	Q9STF2	Protein PLASTID TRANSCRIPTIONALLY ACTIVE 16, chloroplastic	PTAC16	23.7892	24.0239	24.1479	23.534	23.7185	23.5355	7	7	7	20.8	20.8	20.8	54.358	0	52.941	108410000	11	17178000	24042000	40111000	10274000	12196000	4613700	3872000	613500	858630	1432500	366940	435580	164770	0	2	8	0	1	0	20.8	20.8	20.8	16.3	13.5	8
Q9M8L6	Q9M8L6	At1g80480	PTAC17	22.3404	22.853	22.8864	22.5333	21.5147	23.0317	2	2	2	7	7	7	49.487	0	12.374	41946000	4	4622200	8286500	14374000	6347700	5230100	3085300	1997400	220110	394600	684480	302270	249050	146920	0	2	2	0	0	0	7	7	7	7	3.6	3.6
O24456	O24456	Receptor for activated C kinase 1A	RACK1A	22.4809	22.5025	22.4018	21.4298	21.6696	23.2846	4	4	4	12.8	12.8	12.8	35.747	0	23.344	37263000	6	5331300	7903300	10510000	1857400	2871100	8789400	1863100	266560	395170	525520	92868	143560	439470	1	1	2	0	0	2	12.8	12.8	12.8	4	7.3	10.7
Q9FIJ4	Q9FIJ4	DNA repair RAD52-like protein 2, chloroplastic	RAD52-2	20.8615	21.0363	20.9751	25.4782	24.6557	25.0132	4	4	4	25.6	25.6	25.6	21.409	0	26.306	110610000	6	127390	170820	205260	40746000	30693000	38668000	9217600	10616	14235	17105	3395500	2557800	3222300	0	0	0	2	1	3	3.5	3.5	3.5	21.1	25.6	25.6
P10795;F4HRR5	P10795;F4HRR5	Ribulose bisphosphate carboxylase small chain 1A, chloroplastic;Ribulose bisphosphate carboxylase small chain	RBCS-1A;RBCS1A	24.8069	25.3319	25.3711	25.0892	25.2796	25.8063	4	3	3	21.1	16.7	16.7	20.216	0	53.302	291390000	18	25038000	47971000	73987000	38632000	50407000	55353000	24282000	2086500	3997600	6165600	3219300	4200600	4612700	1	4	4	2	3	4	21.1	21.1	21.1	21.1	21.1	21.1
B3H5S2;P10798;P10797;F4KA76;P10796	B3H5S2;P10798;P10797;F4KA76;P10796	Ribulose bisphosphate carboxylase small chain;Ribulose bisphosphate carboxylase small chain 3B, chloroplastic	RBCS3B;RBCS-3B	26.6497	27.21	27.2289	27.2348	27.333	27.5684	6	6	5	28.5	28.5	24.2	20.84	0	84.641	1215900000	50	91178000	194240000	300790000	175270000	231680000	222770000	93533000	7013700	14942000	23138000	13482000	17821000	17136000	7	9	13	6	7	8	28.5	28.5	28.5	28.5	28.5	28.5
F4IVZ7;P10896	F4IVZ7;P10896	Rubisco activase;Ribulose bisphosphate carboxylase/oxygenase activase, chloroplastic	RCA;RCA	30.0545	30.1745	30.1605	29.1142	29.0189	28.876	14	14	14	48.1	48.1	48.1	48.5	0	323.31	7699300000	199	1257700000	1609100000	2952500000	675640000	669510000	534800000	405230000	66197000	84688000	155400000	35560000	35237000	28147000	29	41	71	19	21	18	48.1	48.1	48.1	48.1	46.5	46.5
P43297	P43297	Cysteine proteinase RD21A	RD21A	22.7962	23.3541	23.2654	25.7538	25.2961	25.884	3	3	3	7.8	7.8	7.8	50.966	0	36.351	202630000	15	7331300	13609000	20886000	55269000	46935000	58595000	10665000	385860	716260	1099300	2908900	2470300	3083900	0	1	2	4	4	4	4.3	7.8	7.8	7.8	7.8	7.8
Q9LFW1;Q9SRT9;O22666	Q9LFW1;Q9SRT9;O22666	UDP-arabinopyranose mutase 2;UDP-arabinopyranose mutase 1;UDP-arabinopyranose mutase 3	RGP2;RGP1;NA	21.5238	21.595	21.3731	21.3342	22.0966	21.6898	2	2	2	6.9	6.9	6.9	40.89	0	12.39	17527000	6	2593500	3561900	5188500	2449000	2132600	1601800	730310	108060	148410	216190	102040	88859	66742	0	1	3	1	1	0	6.9	6.9	6.9	3.1	3.1	3.1
Q9S726	Q9S726	Probable ribose-5-phosphate isomerase 3, chloroplastic	RPI3	21.8521	21.9069	21.7059	23.7697	23.8143	23.6012	3	3	3	14.5	14.5	14.5	29.305	0	40.956	57904000	8	3471700	4905300	6934600	13661000	16764000	12168000	3406100	204220	288550	407920	803560	986120	715780	1	0	0	2	2	3	11.2	11.2	11.2	14.5	14.5	14.5
Q9FY50	Q9FY50	50S ribosomal protein L10, chloroplastic	RPL10	23.3756	23.3153	23.5457	23.5732	23.17	24.1643	3	3	3	14.1	14.1	14.1	24.736	0	18.819	93925000	12	12312000	14496000	21973000	13736000	10932000	20475000	7225000	947090	1115100	1690300	1056600	840940	1575000	1	1	5	2	2	1	14.1	14.1	10.5	7.3	7.3	7.3
P59230;Q8VZB9;P59231	P59230;Q8VZB9;P59231	60S ribosomal protein L10a-2;60S ribosomal protein L10a-1	RPL10AB;RPL10AA	22.1724	22.0894	22.5487	21.6818	21.4611	21.5838	2	2	2	10.2	10.2	10.2	24.425	0	13.002	21866000	7	4262500	4912500	11435000	0	0	1256600	1987900	387500	446600	1039500	0	0	114240	1	2	3	0	1	0	10.2	10.2	10.2	0	3.7	6.5
P42795;P42794	P42795;P42794	60S ribosomal protein L11-1;60S ribosomal protein L11-2	RPL11A;RPL11B	25.4034	25.1879	25.7154	24.6628	24.7845	24.6373	5	5	5	28.6	28.6	28.6	20.831	0	55.349	259670000	17	30979000	33153000	80234000	44938000	35413000	34958000	37096000	4425500	4736100	11462000	6419700	5058900	4994000	2	3	6	2	1	3	21.4	21.4	21.4	23.1	28.6	28.6
Q9LFH5;P50883;Q9FF52	Q9LFH5;P50883;Q9FF52	60S ribosomal protein L12-2;60S ribosomal protein L12-1	RPL12B;RPL12A	24.7667	24.771	25.0966	24.3406	24.7509	24.7401	3	3	3	25.9	25.9	25.9	17.97	0	82.215	208940000	22	27596000	34928000	74356000	21817000	22902000	27346000	23216000	3066200	3880900	8261800	2424100	2544600	3038400	4	3	6	3	3	3	25.9	25.9	25.9	25.9	25.9	25.9
P36212;P36210	P36212;P36210	50S ribosomal protein L12-3, chloroplastic;50S ribosomal protein L12-1, chloroplastic	RPL12C;RPL12A	26.1402	26.0029	25.8369	26.533	26.1154	27.0902	4	4	4	20.9	20.9	20.9	19.682	0	38.901	564510000	20	87152000	66312000	100200000	94159000	80298000	136390000	51319000	7923000	6028300	9109300	8559900	7299900	12399000	4	5	5	3	1	2	16.6	16.6	16.6	16	16	16
Q9SYL9	Q9SYL9	50S ribosomal protein L13, chloroplastic	RPL13	24.7981	24.782	25.1804	26.4291	25.7937	26.3251	4	4	4	24.1	24.1	24.1	26.788	0	107.94	367010000	21	22586000	29265000	68522000	87583000	64105000	94946000	26215000	1613300	2090400	4894400	6255900	4579000	6781800	1	2	5	5	5	3	21.2	21.2	21.2	21.2	24.1	21.2
Q9FKC0	Q9FKC0	60S ribosomal protein L13a-4	RPL13AD	21.0493	21.0217	21.5731	21.3671	20.5721	21.6627	4	2	2	24.3	11.2	11.2	23.59	0	11.615	12760000	2	2187600	2572700	5397800	574270	1471200	556760	1160000	198870	233880	490710	52206	133750	50614	0	0	2	0	0	0	18	18	24.3	12.6	18	12.6
P56792	P56792	50S ribosomal protein L14, chloroplastic	rpl14	24.9512	25.0771	24.9113	25.2598	24.9937	25.3336	4	4	4	45.9	45.9	45.9	13.582	0	43.188	278520000	24	25778000	55672000	106720000	30392000	28770000	31184000	34814000	3222300	6959000	13340000	3799100	3596300	3898000	3	5	6	3	3	4	37.7	45.9	45.9	37.7	37.7	37.7
Q9T043	Q9T043	60S ribosomal protein L14-2	RPL14B	25.5545	25.8125	25.8785	24.2838	24.2978	24.4281	5	5	2	40.3	40.3	14.9	15.505	0	93.194	320520000	33	47588000	65267000	138520000	20267000	25609000	23268000	53420000	7931300	10878000	23086000	3377800	4268200	3877900	8	7	10	2	3	3	40.3	40.3	40.3	40.3	34.3	34.3
P25873	P25873	50S ribosomal protein L15, chloroplastic	RPL15	25.5223	25.6425	25.725	25.6539	25.8183	26.3394	8	8	8	31.8	31.8	31.8	29.707	0	119.92	424510000	28	46179000	60393000	101700000	62704000	70515000	83023000	23584000	2565500	3355200	5649800	3483500	3917500	4612400	2	7	8	2	5	4	29.2	31.8	29.2	23.8	31.8	31.8
Q8VYF1;O23515	Q8VYF1;O23515	60S ribosomal protein L15-2;60S ribosomal protein L15-1	RPL15B;RPL15A	25.4753	25.2109	25.7904	24.0307	24.6149	24.7461	5	5	5	24.5	24.5	24.5	24.239	0	47.971	276640000	21	30903000	48766000	126550000	19890000	23076000	27457000	30738000	3433700	5418500	14061000	2210000	2564000	3050800	2	5	9	1	2	2	21.1	24.5	24.5	17.6	17.6	17.6
P51412	P51412	50S ribosomal protein L21, chloroplastic	RPL21	24.0603	24.0892	24.3899	25.0281	24.9732	25.289	3	3	3	14.5	14.5	14.5	24.038	0	32.994	189020000	18	16453000	19770000	42767000	33026000	36807000	40194000	14540000	1265600	1520800	3289800	2540400	2831300	3091800	2	2	4	3	3	4	14.5	14.5	14.5	14.5	14.5	14.5
Q9FDZ9;Q43291	Q9FDZ9;Q43291	60S ribosomal protein L21-2;60S ribosomal protein L21-1	RPL21E;RPL21A	23.472	23.5158	24.0639	21.8575	21.023	21.8289	2	2	2	9.8	9.8	9.8	18.709	0	11.331	68936000	3	10726000	13164000	32281000	0	6721900	6043500	8617100	1340800	1645500	4035100	0	840240	755440	0	1	2	0	0	0	9.8	9.8	9.8	0	4.9	4.9
Q9M9W1;Q9FE58	Q9M9W1;Q9FE58	60S ribosomal protein L22-2;60S ribosomal protein L22-3	RPL22B;RPL22C	24.9667	24.8521	25.0003	24.0755	21.7713	23.7196	3	3	3	25.8	25.8	25.8	14.018	0	19.888	167980000	14	35177000	35286000	70545000	11038000	2877300	13058000	27997000	5862800	5881000	11757000	1839600	479550	2176300	3	4	6	1	0	0	25.8	25.8	25.8	16.1	7.3	25.8
P61845	P61845	50S ribosomal protein L23, chloroplastic	rpl23-A	22.6248	22.7652	22.8733	22.3947	22.8427	23.0022	2	2	2	23.7	23.7	23.7	10.789	0	15.486	49671000	16	5779200	6893500	12859000	4285700	9866900	9986200	8278500	963200	1148900	2143200	714280	1644500	1664400	0	4	8	2	1	1	23.7	23.7	23.7	23.7	23.7	23.7
A8MS83;Q9M3C3;Q8LD46	A8MS83;Q9M3C3;Q8LD46	Ribosomal protein L23AB;60S ribosomal protein L23a-2	RPL23AB;RPL23AB	24.4109	24.7351	25.0514	23.7084	24.0254	23.9531	3	3	3	20.3	20.3	20.3	16.744	0	32.735	164370000	7	25967000	29020000	66307000	10980000	17575000	14517000	32873000	5193300	5804000	13261000	2196000	3515000	2903400	1	2	4	0	0	0	20.3	20.3	20.3	15.5	15.5	15.5
P38666;Q42347	P38666;Q42347	60S ribosomal protein L24-2;60S ribosomal protein L24-1	RPL24B;RPL24A	23.7873	23.8731	23.571	21.6418	21.5525	21.4509	2	2	2	14.7	14.7	14.7	18.632	0	32.75	72796000	10	12118000	15889000	26879000	5242500	5891400	6776000	14559000	2423500	3177800	5375900	1048500	1178300	1355200	1	3	3	1	1	1	14.7	14.7	14.7	7.4	7.4	7.4
P51414	P51414	60S ribosomal protein L26-1	RPL26A	24.0623	24.0204	24.4207	22.9302	23.1379	23.5393	4	4	4	24	24	24	16.944	0	44.582	107820000	14	17478000	21378000	44562000	7465500	7167600	9771400	17970000	2913000	3563000	7427000	1244300	1194600	1628600	3	4	5	1	1	0	24	24	24	15.1	15.1	15.1
Q9FLN4	Q9FLN4	50S ribosomal protein L27, chloroplastic	RPL27	23.3885	23.3321	23.4682	23.9231	19.9572	21.8554	2	2	2	12.1	12.1	12.1	21.737	0	12.464	62898000	5	11686000	11600000	25572000	11984000	853160	1203400	6988700	1298500	1288900	2841400	1331500	94795	133710	1	2	1	1	0	0	12.1	12.1	12.1	12.1	6.6	6.6
Q9LR33;P49637	Q9LR33;P49637	60S ribosomal protein L27a-2;60S ribosomal protein L27a-3	RPL27AB;RPL27AC	25.9977	26.0998	26.1367	25.8918	25.7399	26.428	3	3	3	22.6	22.6	22.6	16.292	0	17.71	450410000	8	14311000	21410000	38951000	113330000	107170000	155240000	56301000	1788800	2676200	4868800	14166000	13396000	19405000	1	2	2	0	1	2	17.1	22.6	17.1	15.8	15.8	22.6
O82204	O82204	60S ribosomal protein L28-1	RPL28A	25.2802	25.259	25.2842	22.4971	23.2581	23.5091	4	4	3	33.6	33.6	24.5	15.895	0	41.965	190140000	11	29939000	39849000	77755000	16618000	10961000	15020000	27163000	4277000	5692700	11108000	2374000	1565800	2145800	3	3	4	1	0	0	33.6	33.6	33.6	33.6	26.6	33.6
P56791	P56791	50S ribosomal protein L2, chloroplastic	rpl2-A	25.293	25.3604	25.8261	26.0724	25.8423	26.3606	3	3	3	16.1	16.1	16.1	29.864	0	73.261	421890000	22	38788000	50830000	117050000	64672000	66144000	84401000	30135000	2770600	3630700	8361000	4619500	4724600	6028700	3	4	5	3	4	3	16.1	16.1	16.1	16.1	16.1	16.1
O23290	O23290	60S ribosomal protein L36a	RPL36AA	19.2227	21.039	19.4662	27.6676	28.1851	28.8738	2	2	2	8.6	8.6	8.6	12.125	0	69.719	1062200000	18	3877300	4859400	9453800	180230000	363190000	500620000	265560000	969320	1214800	2363500	45056000	90799000	125150000	1	1	2	4	6	4	8.6	7.6	8.6	8.6	8.6	8.6
Q9M352;O80929	Q9M352;O80929	60S ribosomal protein L36-2;60S ribosomal protein L36-1	RPL36B;RPL36A	23.7965	24.0586	24.5309	22.5465	23.1429	22.5021	3	3	1	24.1	24.1	8	12.676	0	18.774	98442000	15	15564000	18903000	43983000	3784800	11008000	5198900	19688000	3112800	3780500	8796600	756950	2201600	1039800	3	3	5	0	2	2	24.1	24.1	24.1	17	24.1	17
Q9SKX4	Q9SKX4	50S ribosomal protein L3-1, chloroplastic	RPL3A	25.804	25.7143	26.0581	26.2173	26.6587	27.1857	8	8	8	31.7	31.7	31.7	29.363	0	126.26	586110000	34	51757000	57205000	119480000	99176000	110670000	147830000	34477000	3044600	3365000	7028300	5833900	6509800	8695900	5	4	10	4	5	6	31.7	31.7	31.7	25.5	28.4	28.4
Q2V4Q4;Q3EDH2;O50061	Q2V4Q4;Q3EDH2;O50061	AT1G07320 protein;Ribosomal protein L4;50S ribosomal protein L4, chloroplastic	RPL4;RPL4;NA	24.9535	24.8803	24.7691	26.0831	25.3849	25.9072	4	4	4	17.6	17.6	17.6	30.142	0	66.547	301600000	20	32402000	38002000	57858000	55803000	50916000	66621000	21543000	2314500	2714400	4132700	3985900	3636800	4758700	3	2	7	3	2	3	17.6	17.6	17.6	14.4	17.6	17.6
O04603	O04603	50S ribosomal protein L5, chloroplastic	RPL5	22.5673	22.6061	22.6004	23.6853	22.696	23.067	3	3	3	16	16	16	28.343	0	17.889	56152000	4	4614500	8583300	15418000	10308000	6926500	10302000	2955400	242870	451750	811460	542550	364550	542200	0	0	1	2	0	1	12.6	16	16	12.6	12.6	12.6
O23049	O23049	50S ribosomal protein L6, chloroplastic	RPL6	24.7665	24.803	24.9569	25.6498	24.8412	25.6715	7	7	7	36.3	36.3	36.3	24.705	0	98.286	261510000	32	24532000	36969000	66217000	44535000	36005000	53251000	18679000	1752300	2640700	4729800	3181100	2571800	3803700	3	6	8	5	5	5	30.5	36.3	36.3	33.2	33.2	36.3
Q9FZ76	Q9FZ76	60S ribosomal protein L6-1	RPL6A	23.9053	23.6296	24.0065	20.6753	22.4909	21.5384	6	3	3	27.5	14.2	14.2	26.152	0	21.129	64050000	9	14093000	14026000	31987000	1018700	1702200	1223200	5337500	1174400	1168900	2665600	84896	141850	101930	2	2	4	0	0	1	27.5	27.5	27.5	11.2	6	15
Q9C9C6;Q9C9C5	Q9C9C6;Q9C9C5	60S ribosomal protein L6-2;60S ribosomal protein L6-3	RPL6B;RPL6C	24.8327	24.6599	25.0923	24.2495	24.2114	24.15	8	8	5	36.1	36.1	22.7	26.008	0	67.601	188010000	22	31939000	32970000	79509000	15789000	14634000	13169000	17092000	2903500	2997300	7228100	1435400	1330300	1197100	3	3	8	3	2	3	30.9	30.9	36.1	19.3	14.2	19.3
P49692	P49692	60S ribosomal protein L7a-1	RPL7AA	21.0643	20.2041	22.2285	21.5745	21.2511	22.244	2	2	1	7.4	7.4	3.1	29.129	0	11.615	17788000	3	3058000	1024600	7440200	0	2746900	3518100	1617100	278000	93149	676380	0	249720	319830	1	0	2	0	0	0	7.4	7.4	7.4	0	3.1	3.1
P60040;A8MRH4	P60040;A8MRH4	60S ribosomal protein L7-2;AT2G01250 protein	RPL7B;At2g01250	25.1043	25.2491	25.3691	24.7803	24.7079	24.7473	7	7	3	29.3	29.3	13.2	28.171	0	46.341	247340000	19	33525000	41892000	87229000	22825000	30348000	31515000	17667000	2394700	2992300	6230600	1630400	2167700	2251100	1	5	9	1	2	1	29.3	29.3	29.3	17.8	21.1	21.1
P25864	P25864	50S ribosomal protein L9, chloroplastic	RPL9	24.5778	24.7881	24.5846	24.1159	23.4801	23.9582	5	5	5	25.4	25.4	25.4	22.134	0	33.967	153180000	19	28703000	36883000	58078000	13251000	6952000	9314100	13926000	2609300	3353000	5279800	1204700	632000	846740	6	5	7	0	0	1	25.4	25.4	25.4	12.2	12.2	16.2
P49209	P49209	60S ribosomal protein L9-1	RPL9B	28.7979	29.0406	29.1834	27.54	27.2667	27.381	13	13	9	62.4	62.4	52.6	22.017	0	302.99	2512400000	92	151140000	215010000	482420000	741290000	377830000	544690000	251240000	15114000	21501000	48242000	74129000	37783000	54469000	14	20	29	11	8	10	62.4	62.4	62.4	59.3	58.8	56.2
Q9SIV2	Q9SIV2	26S proteasome non-ATPase regulatory subunit 2 homolog A	RPN1A	21.7875	21.5465	21.8014	22.3174	21.1661	22.424	2	2	2	2.5	2.5	2.5	98.143	0	11.752	13356000	2	3522300	3094500	6739300	0	0	0	247330	65228	57306	124800	0	0	0	0	0	2	0	0	0	2.5	2.5	2.5	0	0	0
Q42112;A8MQR4;O04204;P57691	Q42112;A8MQR4;O04204;P57691	60S acidic ribosomal protein P0-2;60S acidic ribosomal protein P0	RPP0B;At3g09200	24.5906	25.0975	24.8306	24.0372	24.0961	24.668	5	5	5	22.8	22.8	22.8	34.133	0	52.073	187960000	18	31893000	33102000	73268000	14639000	16542000	18520000	20885000	3543700	3678000	8140800	1626500	1838000	2057700	1	2	8	2	2	3	22.8	22.8	22.8	19.4	19.4	19.4
Q93VC7	Q93VC7	30S ribosomal protein S1, chloroplastic	RPS1	24.776	24.8823	24.9949	24.8237	24.4037	24.6433	7	7	7	17.3	17.3	17.3	45.11	0	45.842	205680000	23	31070000	37194000	69744000	27685000	19053000	20938000	10284000	1553500	1859700	3487200	1384300	952660	1046900	5	3	8	2	3	2	17.3	17.3	17.3	15.1	10.3	10.3
Q9SW09;F4JTD3;Q9LTF2	Q9SW09;F4JTD3;Q9LTF2	40S ribosomal protein S10-1;RNA binding Plectin/S10 domain-containing protein	RPS10A;At4g25740	23.1062	23.3765	23.7154	22.2652	22.4999	23.7019	3	3	3	22	22	22	19.447	0	21.866	70836000	12	10092000	10802000	25773000	5238800	7006000	11924000	8854500	1261500	1350300	3221700	654850	875750	1490500	1	3	5	0	0	3	22	22	22	22	22	22
Q9FFS8;A8MRV0	Q9FFS8;A8MRV0	40S ribosomal protein S10-2;RNA binding Plectin/S10 domain-containing protein	RPS10B;RPS10B	22.3598	22.3677	23.3859	21.8911	21.1796	21.9265	2	2	2	17.8	17.8	17.8	19.733	0	12.845	37761000	4	4895400	5970200	20347000	2028900	2176400	2342700	3776100	489540	597020	2034700	202890	217640	234270	0	1	3	0	0	0	17.8	17.8	17.8	11.1	11.1	11.1
P16181	P16181	40S ribosomal protein S11-1	RPS11A	23.4339	23.3038	24.1752	22.8962	23.5025	23.4953	2	2	2	13.8	13.8	13.8	17.957	0	12.262	88282000	4	11476000	11341000	31088000	5798000	15124000	13455000	9809100	1275100	1260100	3454200	644220	1680500	1495000	1	0	3	0	0	0	13.8	13.8	13.8	13.8	13.8	13.8
P42732;B3H631	P42732;B3H631	30S ribosomal protein S13, chloroplastic;Ribosomal protein S13/S18 family	RPS13;EMB3137	24.6361	24.5085	24.6254	24.5039	24.6933	25.2996	4	4	4	23.7	23.7	23.7	19.096	0	30.835	195710000	25	19619000	29377000	53779000	24738000	22388000	45807000	21745000	2179900	3264100	5975500	2748700	2487600	5089700	3	6	7	3	2	4	18.9	23.7	23.7	18.9	12.4	23.7
P59224;P59223	P59224;P59223	40S ribosomal protein S13-2;40S ribosomal protein S13-1	RPS13B;RPS13A	24.3212	24.3196	25.3139	24.4574	25.2481	24.8191	4	4	4	29.8	29.8	29.8	17.085	0	55.312	221230000	24	15681000	17926000	46702000	60268000	32492000	48158000	27653000	1960100	2240800	5837700	7533600	4061500	6019800	2	2	8	4	3	5	29.8	29.8	29.8	23.8	23.8	23.8
Q9CAX6	Q9CAX6	40S ribosomal protein S14-2	RPS14B	25.5317	25.284	25.9271	25.8597	25.7635	25.7149	5	5	1	37.3	37.3	7.3	16.273	0	51.661	385660000	19	40556000	42730000	114620000	62178000	68278000	57295000	64277000	6759300	7121700	19104000	10363000	11380000	9549100	2	3	7	2	3	2	30	30	30	37.3	37.3	37.3
O65686	O65686	30S ribosomal protein S16-1, chloroplastic	RPS16-1	24.3395	24.4855	24.5139	23.8267	23.5493	23.5246	2	2	2	25.7	25.7	25.7	12.699	0	81.394	129400000	10	18156000	25462000	42577000	17026000	14043000	12133000	21566000	3026000	4243600	7096100	2837600	2340400	2022100	2	2	3	1	1	1	25.7	25.7	25.7	25.7	25.7	25.7
P16180	P16180	30S ribosomal protein S17, chloroplastic	RPS17	23.0904	22.9764	22.2363	23.9067	23.6351	24.2708	3	3	3	19.5	19.5	19.5	16.282	0	18.618	82636000	7	12613000	14936000	22939000	9337900	9138900	13671000	9181800	1401400	1659600	2548800	1037500	1015400	1519000	0	1	2	1	2	1	19.5	19.5	19.5	12.1	12.1	12.1
Q9SQZ1;Q9SJ36;Q9LZ17;P49205	Q9SQZ1;Q9SJ36;Q9LZ17;P49205	40S ribosomal protein S17-3;40S ribosomal protein S17-2	RPS17C;RPS17B	23.6231	23.5513	24.4743	22.0359	20.9588	22.4754	2	2	2	15.7	15.7	15.7	16.036	0	24.102	97894000	8	12421000	13663000	41658000	7906600	10315000	11931000	24473000	3105200	3415700	10414000	1976600	2578800	2982700	2	1	3	0	1	1	15.7	15.7	15.7	7.9	15.7	15.7
P56807	P56807	30S ribosomal protein S18, chloroplastic	rps18	22.7302	22.7715	22.5494	20.8748	23.285	24.1698	3	3	3	27.7	27.7	27.7	12.06	0	18.393	70267000	6	2194800	22501000	32353000	3525100	5207500	4486300	14053000	438950	4500200	6470500	705030	1041500	897260	0	1	2	1	0	2	18.8	27.7	27.7	11.9	18.8	18.8
P34788	P34788	40S ribosomal protein S18	RPS18A	24.7576	24.9808	25.8627	24.4253	24.7578	25.1138	5	5	5	40.8	40.8	40.8	17.545	0	123.98	287810000	19	29041000	43438000	140790000	23829000	22260000	28453000	35977000	3630100	5429700	17599000	2978600	2782500	3556600	1	4	9	1	1	3	40.8	40.8	40.8	32.9	32.2	32.9
P56808	P56808	30S ribosomal protein S19, chloroplastic	rps19	23.0917	23.013	22.7326	24.6626	23.3518	23.7329	2	2	2	28.3	28.3	28.3	10.608	0	41.085	83225000	11	7390500	10656000	13231000	19226000	13602000	19118000	20806000	1847600	2664100	3307800	4806600	3400500	4779600	1	1	2	3	2	2	28.3	28.3	28.3	28.3	28.3	28.3
Q9SGA6	Q9SGA6	40S ribosomal protein S19-1	RPS19A	24.0087	23.9682	24.8252	23.66	23.9255	24.3086	5	5	2	40.6	40.6	19.6	15.828	0	71.57	149260000	20	17520000	21098000	63827000	10758000	17065000	18993000	16585000	1946600	2344300	7091900	1195300	1896100	2110300	2	5	11	0	2	0	40.6	40.6	40.6	21	28.7	28.7
Q9FNP8;Q9LF30	Q9FNP8;Q9LF30	40S ribosomal protein S19-3;40S ribosomal protein S19-2	RPS19C;RPS19B	22.153	22.0254	23.1407	21.5834	20.9762	21.1713	5	2	2	40.6	19.6	19.6	15.697	0	11.979	35501000	3	3963000	5325200	16699000	3074200	3531300	2908200	3944600	440330	591690	1855500	341580	392370	323140	0	0	3	0	0	0	40.6	40.6	40.6	28.7	28.7	28.7
P56797	P56797	30S ribosomal protein S2, chloroplastic	rps2	23.7775	23.8123	24.1565	24.2963	24.1356	24.5159	2	2	2	7.2	7.2	7.2	26.904	0	15.145	128530000	11	11771000	15287000	33220000	24172000	21620000	22458000	10711000	980920	1273900	2768300	2014300	1801700	1871500	1	3	3	1	1	2	7.2	7.2	7.2	7.2	7.2	7.2
Q9ASV6	Q9ASV6	30S ribosomal protein S20, chloroplastic	RPS20	22.7976	22.735	22.6703	25.0003	24.4305	24.9182	2	2	2	10.9	10.9	10.9	21.826	0	34.418	117840000	11	8287800	9604500	14907000	34655000	21476000	28910000	16834000	1184000	1372100	2129500	4950700	3068000	4130000	1	1	3	2	2	2	10.9	10.9	10.9	10.9	10.9	10.9
P49200	P49200	40S ribosomal protein S20-1	RPS20A	24.3158	24.2556	24.7609	24.149	24.2326	25.1661	3	3	2	28.2	28.2	18.5	13.878	0	24.542	178400000	21	19244000	22938000	60192000	19152000	21075000	35801000	29733000	3207400	3822900	10032000	3191900	3512500	5966900	3	3	6	2	3	4	28.2	28.2	28.2	28.2	28.2	28.2
P49206;Q8LPJ7;Q9LYK9	P49206;Q8LPJ7;Q9LYK9	40S ribosomal protein S26-1;40S ribosomal protein S26-2	RPS26A;RPS26B	24.8121	24.5627	24.7187	25.3419	24.8832	25.4098	3	3	3	29	29	29	14.729	0	50.347	228890000	17	26362000	25979000	56477000	44362000	32997000	42718000	38149000	4393700	4329800	9412800	7393700	5499400	7119700	2	3	4	3	2	3	29	29	29	29	29	29
Q93VB8;Q8L8Y0	Q93VB8;Q8L8Y0	40S ribosomal protein S2-2;40S ribosomal protein S2-1	RPS2B;RPS2A	23.1152	23.1303	24.074	21.2953	22.5724	21.8797	5	2	2	24.6	9.5	9.5	30.771	0	13.508	65436000	6	9256200	11446000	28318000	3629800	7049000	5736600	4089800	578510	715390	1769900	226860	440560	358540	0	1	2	1	1	1	24.6	24.6	24.6	20.1	24.6	20.1
P56798	P56798	30S ribosomal protein S3, chloroplastic	rps3	25.0535	25.1378	25.281	23.9897	24.2666	24.4537	8	8	8	33	33	33	25.188	0	72.322	209650000	20	34135000	42660000	75770000	18131000	20190000	18762000	13976000	2275700	2844000	5051300	1208700	1346000	1250800	3	5	8	0	2	2	33	33	33	32.6	27.5	28
Q9SIP7	Q9SIP7	40S ribosomal protein S3-1	RPS3A	21.9695	22.0961	22.7201	22.4494	22.4199	20.4557	6	2	2	27.2	9.2	9.2	27.519	0	11.822	36240000	5	3111600	4652900	11753000	7642800	5825300	3254700	2265000	194470	290810	734550	477680	364080	203420	0	1	3	0	1	0	27.2	27.2	27.2	27.2	27.2	17.2
Q9CAV0	Q9CAV0	40S ribosomal protein S3a-1	RPS3AA	24.4455	24.6614	25.1901	24.4053	24.5248	24.1592	4	4	4	23.3	23.3	23.3	29.85	0	72.608	198180000	14	21172000	33236000	81155000	23867000	26139000	12611000	13212000	1411400	2215700	5410400	1591100	1742600	840740	1	3	7	2	0	1	23.3	23.3	23.3	20.2	20.2	14.1
Q42262	Q42262	40S ribosomal protein S3a-2	RPS3AB	23.374	23.4756	24.1757	23.3991	23.4331	23.2794	4	4	4	21.8	21.8	21.8	29.803	0	29.293	92596000	7	10088000	14611000	36953000	9867700	11415000	9661700	5787200	630510	913190	2309500	616730	713410	603850	0	1	5	0	0	1	16	21.8	21.8	13	13	16
Q9M339	Q9M339	40S ribosomal protein S3-2	RPS3B	24.8746	24.5181	25.8147	26.3779	26.1656	26.676	6	6	2	26.5	26.5	8.4	27.349	0	65.964	433660000	24	23765000	23836000	77934000	111270000	87059000	109800000	27104000	1485300	1489800	4870900	6954200	5441200	6862600	3	3	9	2	3	4	26.5	26.5	26.5	26.5	21.3	16.5
P56799	P56799	30S ribosomal protein S4, chloroplastic	rps4	24.8424	24.9599	25.3729	24.7653	24.2743	24.9041	5	5	5	23.9	23.9	23.9	23.24	0	30.924	214830000	17	26445000	29948000	55895000	36712000	27265000	38562000	26853000	3305600	3743500	6986900	4589000	3408100	4820200	2	3	3	1	1	7	13.4	13.4	7.5	23.9	23.9	23.9
P93014	P93014	30S ribosomal protein S5, chloroplastic	rps5	23.8557	23.4839	22.9727	20.7965	23.5337	24.2265	4	4	4	14.5	14.5	14.5	32.645	0	42.81	99685000	12	20731000	10285000	22135000	14378000	14138000	18018000	5863800	1219500	604980	1302100	845750	831670	1059900	2	3	3	1	2	1	14.5	12.2	14.5	9.6	12.2	12.2
P51427	P51427	40S ribosomal protein S5-2	RPS5B	24.7222	24.6639	25.8549	23.9032	21.4177	24.0488	2	2	1	13.5	13.5	9.2	22.921	0	323.31	209870000	13	24788000	29647000	113020000	15724000	9103400	17583000	19079000	2253400	2695200	10275000	1429400	827580	1598500	2	2	4	2	1	2	13.5	13.5	13.5	13.5	4.3	13.5
P51430;F4KGU2	P51430;F4KGU2	40S ribosomal protein S6-2;Ribosomal protein S6e	RPS6B;EMB3010	24.8147	24.8173	25.5085	23.989	24.826	25.1193	5	5	2	18.9	18.9	12	28.162	0	49.395	313600000	30	38334000	42467000	121330000	25294000	40175000	46001000	31360000	3833400	4246700	12133000	2529400	4017500	4600100	4	6	10	2	3	5	18.9	18.9	18.9	18.9	18.9	18.9
P61841	P61841	30S ribosomal protein S7, chloroplastic	rps7-A	24.4018	24.2773	24.5843	24.4613	24.827	25.3671	4	4	4	30.3	30.3	30.3	17.357	0	27.038	186320000	17	20961000	22273000	41820000	18673000	34288000	48309000	23291000	2620100	2784100	5227500	2334200	4286000	6038600	2	2	3	2	3	5	24.5	24.5	24.5	23.9	24.5	24.5
Q8LD03	Q8LD03	40S ribosomal protein S7-3	RPS7C	24.1368	24.0971	24.4291	23.381	23.3871	23.3418	3	3	1	21.1	21.1	11.6	22.06	0	19.714	111300000	12	14882000	17841000	39485000	11791000	14625000	12676000	13913000	1860200	2230100	4935700	1473900	1828100	1584500	2	3	4	1	1	1	21.1	21.1	21.1	21.1	21.1	21.1
P56801	P56801	30S ribosomal protein S8, chloroplastic	rps8	25.0687	25.0476	24.9078	25.3643	25.0613	25.2905	3	3	3	23.1	23.1	23.1	15.479	0	40.593	253350000	18	32796000	35456000	62640000	45210000	38410000	38842000	36193000	4685200	5065100	8948600	6458600	5487100	5548900	2	2	4	3	4	3	23.1	23.1	23.1	23.1	23.1	23.1
Q9XJ27	Q9XJ27	30S ribosomal protein S9, chloroplastic	RPS9	22.8418	23.9473	23.722	24.9467	24.4999	25.0313	4	4	4	28.4	28.4	28.4	22.577	0	60.003	139510000	12	8341300	12323000	18327000	32665000	29204000	38648000	15501000	926820	1369200	2036300	3629500	3244900	4294200	1	1	3	3	3	1	28.4	19.2	19.2	28.4	28.4	28.4
Q9LXG1;B3H7J6;Q9FLF0	Q9LXG1;B3H7J6;Q9FLF0	40S ribosomal protein S9-1;Ribosomal protein S4;40S ribosomal protein S9-2	RPS9B;At5g15200;NA	25.4099	25.3183	25.9276	25.6392	25.6722	25.9483	6	6	6	28.3	28.3	28.3	23.036	0	42.728	388440000	34	36281000	36491000	132160000	50538000	65409000	67564000	35313000	3298300	3317400	12015000	4594400	5946200	6142200	3	4	7	5	7	8	23.2	23.2	28.3	28.3	28.3	28.3
Q9SSB5	Q9SSB5	26S proteasome regulatory subunit 7 homolog A	RPT1A	21.995	22.0637	22.2236	22.2271	21.0717	21.6339	3	3	3	8	8	8	47.803	0	17.483	18074000	5	3048100	5435600	9590700	0	0	0	645510	108860	194130	342530	0	0	0	1	1	3	0	0	0	4.5	8	8	0	0	0
Q9SEI2;O04019	Q9SEI2;O04019	26S proteasome regulatory subunit 6A homolog A;26S proteasome regulatory subunit 6A homolog B	RPT5A;RPT5B	22.9617	23.0155	23.622	22.8571	22.6749	22.6385	5	5	4	20	20	17.2	47.48	0	30.207	62356000	7	8578800	11077000	24509000	8175200	5257200	4758400	2494200	343150	443080	980360	327010	210290	190340	0	1	6	0	0	0	17.5	17.5	20	6.6	11.3	6.6
P17562	P17562	S-adenosylmethionine synthase 2	SAM2	23.3701	23.3094	23.748	22.6936	23.2924	23.2548	7	7	2	28.2	28.2	6.6	43.255	0	44.192	78094000	11	12447000	17477000	31397000	2416200	8908400	5448600	4338500	691500	970940	1744300	134230	494910	302700	1	1	8	0	1	0	25.4	28.2	28.2	6.1	11.2	6.1
O23254	O23254	Serine hydroxymethyltransferase 4	SHM4	23.1019	23.3342	23.3437	23.5261	23.3832	21.1986	3	3	3	7.6	7.6	7.6	51.717	0	21.9	67510000	9	7813900	12465000	22479000	11513000	10809000	2429700	3214700	372090	593580	1070400	548250	514700	115700	1	2	5	0	1	0	7.6	7.6	7.6	5.7	5.7	2.3
Q9ZNT0	Q9ZNT0	Protein SUPPRESSOR OF K(+) TRANSPORT GROWTH DEFECT 1	SKD1	24.3578	24.3786	24.5762	20.9467	23.2462	21.4455	7	7	7	19.3	19.3	19.3	48.592	0	47.748	105530000	13	20092000	27586000	49738000	480940	5196200	2433200	3768800	717590	985230	1776400	17177	185580	86902	2	3	7	0	1	0	19.3	19.3	19.3	1.8	9.9	3.7
O65449	O65449	At4g22010	sks4	19.5297	19.6678	21.0299	25.5322	22.7486	25.5727	3	3	3	7.6	7.6	7.6	60.455	0	39.809	111140000	6	642030	1432900	1387100	41504000	26471000	39706000	4445700	25681	57317	55483	1660200	1058800	1588200	0	0	0	3	1	2	5.4	7.6	4.6	7.6	7.6	7.6
Q9LM02	Q9LM02	Cycloartenol-C-24-methyltransferase	SMT1	24.059	24.3584	24.3483	21.1887	22.0242	20.9599	5	5	5	20.8	20.8	20.8	38.268	0	120.95	81266000	12	16226000	23143000	39736000	877710	915890	368430	4780400	954450	1361300	2337400	51630	53876	21672	1	4	7	0	0	0	20.8	20.8	20.8	5.1	5.1	5.1
F4K410;F4K409	F4K410;F4K409	Putative elongation factor TypA-like SVR3, chloroplastic;Elongation factor family protein	SVR3;SVR3	23.051	23.2044	23.4752	21.4125	21.2356	21.5982	5	5	5	9.5	9.5	9.5	74.314	0	30.269	39666000	5	8507600	10383000	20775000	0	0	0	1166600	250220	305390	611030	0	0	0	0	0	5	0	0	0	9.5	9.5	9.5	0	0	0
Q9M1P5;Q6ID97;A0A1P8BDK6;Q9LYJ3;Q9LQC8;P36397;P0DH91	Q9M1P5;Q6ID97;A0A1P8BDK6;Q9LYJ3;Q9LQC8;P36397;P0DH91	ADP-ribosylation factor A1E;ADP-ribosylation factor A1F	T17J13.250;ARFA1F	23.2154	23.3998	23.1547	24.1238	23.9862	23.8412	4	4	4	27.6	27.6	27.6	20.607	0	40.462	91441000	21	9639600	12889000	20536000	16323000	17082000	14972000	9144100	963960	1288900	2053600	1632300	1708200	1497200	1	2	5	4	5	4	27.6	27.6	27.6	17.7	17.7	17.7
Q38814	Q38814	Thiamine thiazole synthase, chloroplastic	THI1	20.3961	20.6139	20.6366	21.8229	21.2158	21.1897	2	2	2	7.4	7.4	7.4	36.664	0	12.36	8699000	2	1145400	1901100	3014500	783940	1078800	775180	669160	88109	146240	231890	60303	82986	59630	0	0	2	0	0	0	7.4	7.4	7.4	3.7	3.7	3.7
A0A1I9LST8;F4J8D3	A0A1I9LST8;F4J8D3	ARM repeat superfamily protein;Protein TPLATE	TPLATE;TPLATE	21.7314	21.8856	21.189	23.5267	23.1018	22.7858	4	4	4	8.4	8.4	8.4	93.864	0	25.37	44130000	12	2297400	5900900	7225900	11542000	10129000	7035100	882600	45947	118020	144520	230850	202570	140700	0	1	2	2	3	4	6.8	8.4	8.4	8.4	8.4	8.4
Q9FLT0;Q8VZG7	Q9FLT0;Q8VZG7	Ribonuclease TUDOR 2;Ribonuclease TUDOR 1	TSN2;TSN1	20.1039	20.9649	21.3456	20.6683	21.294	22.072	2	2	2	2.4	2.4	2.4	107.74	0	12.384	10480000	4	1094100	2715900	4025600	900460	726490	1017300	194070	20262	50294	74547	16675	13454	18840	1	0	3	0	0	0	2.4	2.4	2.4	1.3	1.3	1.3
Q9ASR0;Q56YW9	Q9ASR0;Q56YW9	Tubulin beta-3 chain;Tubulin beta-2 chain	TUBB3;TUBB2	26.0032	26.2387	26.122	25.6848	25.423	25.4397	9	9	2	23.6	23.6	5.8	50.733	0	106.11	467960000	33	64190000	93160000	176070000	48432000	45392000	40715000	22284000	3056600	4436200	8384400	2306300	2161500	1938800	5	6	13	4	3	2	20.4	20.4	23.6	15.3	15.3	16
P29513;P12411	P29513;P12411	Tubulin beta-5 chain;Tubulin beta-1 chain	TUBB5;TUBB1	23.6463	23.5267	23.9336	23.1546	21.3335	21.5698	7	3	2	17.1	9.4	5.3	50.342	0	20.524	68886000	8	13162000	15683000	27670000	6870300	2588100	2912400	3280300	626770	746790	1317600	327160	123240	138690	1	2	4	0	0	1	14	14	17.1	8.9	6.2	9.4
P17745	P17745	Elongation factor Tu, chloroplastic	TUFA	27.0819	27.3129	27.2879	26.5476	26.3319	26.4139	14	14	14	39.7	39.7	39.7	51.63	0	323.31	1028800000	76	143580000	202880000	349490000	110630000	106970000	115230000	41151000	5743100	8115300	13980000	4425000	4278700	4609100	13	19	26	7	6	5	39.7	39.7	39.7	32.1	30.7	30.7
O23654	O23654	V-type proton ATPase catalytic subunit A	VHA-A	22.5885	22.5775	22.6659	22.551	20.7532	21.1032	3	3	3	5.6	5.6	5.6	68.812	0	18.571	36787000	4	5358400	6662900	12734000	6536200	3237900	2257500	968080	141010	175340	335110	172010	85209	59408	0	0	3	0	1	0	5.6	5.6	5.6	5.6	1.4	1.4
O49195;B3H5J6	O49195;B3H5J6	Vegetative storage protein 1;Vegetative storage protein 1	VSP1;VSP1	22.6671	22.7289	22.9963	21.6532	21.0985	21.3238	3	3	3	10.4	10.4	10.4	30.261	0	18.598	39426000	7	4736300	6660300	19924000	0	4656100	3449200	3942600	473630	666030	1992400	0	465610	344920	0	1	4	0	1	1	6.7	6.7	10.4	0	3.7	3.7
O82122;F4KII6	O82122;F4KII6	Vegetative storage protein 2;Vegetative storage protein 2	VSP2;VSP2	21.895	21.7877	21.5127	21.5064	22.3452	24.0093	2	2	2	8.7	8.7	8.7	29.842	0	13.243	39373000	6	5382000	6594000	10767000	1007300	6402600	9219800	3028700	414000	507230	828220	77483	492500	709220	1	1	2	0	0	2	8.7	8.7	8.7	4.5	8.7	8.7
Q39099;A0A1P8B288	Q39099;A0A1P8B288	Xyloglucan endotransglucosylase/hydrolase protein 4;Xyloglucan endotransglucosylase/hydrolase	XTH4;XTH4	21.3568	21.4545	20.8874	25.4155	23.0716	23.4773	4	4	4	14.2	14.2	14.2	34.291	0	26.776	75443000	6	807920	1146800	846480	23453000	22776000	26413000	4437800	47525	67458	49793	1379600	1339700	1553700	0	0	0	3	1	2	8.8	8.8	8.8	14.2	14.2	14.2
A8MRZ7;F4JEL5;F4JEL4;A0A1I9LSZ7;P41376;F4HV96;P41377;Q9CAI7;Q94A52	A8MRZ7;F4JEL5;F4JEL4;A0A1I9LSZ7;P41376;F4HV96;P41377;Q9CAI7	Eukaryotic translation initiation factor 4A1;Eukaryotic translation initiation factor 4A1	EIF4A1;EIF4A1	24.6953	25.218	25.2936	24.9244	24.5961	24.6189	9	9	9	27.9	27.9	27.9	45.7	0	97.687	248810000	27	35739000	47570000	88319000	28488000	26606000	22083000	10818000	1553900	2068300	3839900	1238600	1156800	960140	3	6	11	3	2	2	27.9	27.9	27.9	22.1	21.6	21.6
F4HS98;A0A1P8AR50;F4HS99;A0A1P8ATX7;F4HZK4;F4JKH6	F4HS98;A0A1P8AR50;F4HS99	Tetratricopeptide repeat (TPR)-like superfamily protein;Tetratricopeptide repeat (TPR)-like superfamily protein	At1g01320;NA	22.7339	22.7687	22.8822	21.9502	21.1633	20.5346	5	5	5	3.7	3.7	3.7	197.5	0	45.063	31613000	8	6789200	8856800	15967000	0	0	0	385520	82795	108010	194720	0	0	0	1	2	5	0	0	0	3.7	3.7	3.3	0	0	0
A0A1P8BCJ5;Q9C5U3;Q94BQ2;B3H533;Q9T090;Q9FJC9	A0A1P8BCJ5;Q9C5U3;Q94BQ2	Regulatory particle triple-A ATPase 6A;26S proteasome regulatory subunit 8 homolog A	RPT6A;RPT6A	20.9739	21.1058	21.5229	21.3255	21.5581	21.5815	3	2	2	12.2	8.9	8.9	40.688	0	12.455	11313000	2	1771600	2703700	5423900	590200	524930	298880	514240	80525	122900	246540	26827	23860	13586	0	0	2	0	0	0	12.2	12.2	12.2	8.6	8.6	8.6
A8MQA1;P41127;F4IWP7;Q9SMT4	A8MQA1;P41127;F4IWP7	60S ribosomal protein L13;60S ribosomal protein L13-1;Breast basic conserved 1	BBC1;RPL13B;NA	25.3547	25.218	25.8377	24.7407	24.7417	24.6633	5	5	3	30.9	30.9	23	23.539	0	163.68	291690000	21	41360000	52392000	116740000	26853000	27561000	26780000	29169000	4136000	5239200	11674000	2685300	2756100	2678000	4	5	4	2	3	3	30.9	30.9	30.9	25.5	19.6	25.5
B9DFF8;Q0WV25;P29511;B9DGT7;Q56WH1;B9DHQ0;P11139	B9DFF8;Q0WV25;P29511;B9DGT7;Q56WH1;B9DHQ0	Tubulin alpha chain;Tubulin alpha-4 chain;Tubulin alpha-6 chain	TUA6;TUBA4;NA	25.2402	25.8411	25.7511	25.0343	24.845	24.5465	5	5	5	15.5	15.5	15.5	47.235	0	114.51	302820000	26	35626000	70422000	110670000	35883000	27910000	22307000	17813000	2095700	4142500	6509800	2110800	1641800	1312200	4	7	7	4	3	1	10.8	15.5	15.5	15.5	12.6	13.1
F4HU93;Q05431;F4JFY4;F4JFY5;Q42592	F4HU93;Q05431	Ascorbate peroxidase 1;L-ascorbate peroxidase 1, cytosolic	APX1;APX1	26.413	26.6636	26.3726	26.4256	26.3179	26.9903	11	11	11	63.5	63.5	63.5	27.52	0	98.829	667950000	68	89449000	114180000	145420000	90547000	101860000	126490000	47711000	6389200	8155900	10387000	6467700	7276100	9034700	10	15	17	7	9	10	63.5	56.2	63.5	59	63.5	59.8
F4I1C1;P48347;Q9S9Z8;F4KHY7;P48348;Q9C5W6	F4I1C1;P48347;Q9S9Z8	General regulatory factor 10;14-3-3-like protein GF14 epsilon	GRF10;GRF10	22.233	22.2415	22.4717	20.9688	21.7135	22.2648	3	2	2	11.6	7.6	7.6	28.568	0	11.04	20644000	2	4396300	5673700	10573000	0	0	0	1290200	274770	354610	660840	0	0	0	0	0	2	0	0	0	7.6	7.6	7.6	4	4	4
F4IGR3;Q9SLF7;A0A1P8B2C7;F4IGR5;F4IGR4	F4IGR3;Q9SLF7	60S acidic ribosomal protein family;60S acidic ribosomal protein P2-2	At2g27710;RPP2B	24.3415	25.4533	25.3765	24.5819	23.8962	23.8936	3	3	2	43.9	43.9	33.7	10.243	0	28.122	206540000	17	27190000	46144000	78452000	19714000	18111000	16926000	34423000	4531600	7690600	13075000	3285700	3018500	2821000	2	4	4	3	2	2	43.9	43.9	43.9	43.9	43.9	43.9
F4JBY2;Q8RWV0;F4IW47	F4JBY2;Q8RWV0	Transketolase;Transketolase-1, chloroplastic	AtTKL1;TKL-1	26.28	26.5202	26.7378	26.6119	26.3271	26.0996	14	14	14	28.6	28.6	28.6	79.838	0	138.91	642610000	46	73297000	100430000	178000000	101750000	104650000	84479000	19473000	2221100	3043300	5394100	3083300	3171300	2560000	8	8	16	4	6	4	25.5	25.5	26.8	25.4	27.3	26.4
F4JJ94;P42643;F4HWQ5;Q01525;Q96300;P46077;P42645	F4JJ94;P42643	General regulatory factor 1;14-3-3-like protein GF14 chi	GRF1;GRF1	22.4148	22.6477	22.7626	21.7784	21.8341	21.5094	5	5	3	17.6	17.6	11.3	35.838	0	30.296	62077000	8	5178800	7490400	12541000	12998000	14929000	8940600	3651600	304630	440610	737680	764570	878150	525920	1	2	2	1	1	1	14.5	14.5	14.5	6.9	6.9	6.9
F4KDZ4;Q9ZP05;A8MRP1;A0A1P8BBQ0;B3H560;O82399	F4KDZ4;Q9ZP05;A8MRP1;A0A1P8BBQ0;B3H560	Malate dehydrogenase;Malate dehydrogenase 2, peroxisomal;Malate dehydrogenase	PMDH2;PMDH2;NA	23.686	23.8796	23.4603	23.798	24.0672	23.8606	4	4	4	16.2	16.2	16.2	34.975	0	24.02	100260000	7	9610000	15113000	21234000	18931000	21745000	13623000	5897500	565300	889020	1249000	1113600	1279100	801380	0	2	1	1	3	0	12.9	12.9	12.9	16.2	16.2	12.9
O03042;F4INE2;P93292	O03042	Ribulose bisphosphate carboxylase large chain	rbcL	27.1633	27.7386	27.2984	26.8726	26.6752	27.0111	9	9	9	27.3	27.3	27.3	52.954	0	208.28	1106500000	82	143930000	274200000	367900000	99983000	104660000	115780000	50293000	6542400	12464000	16723000	4544700	4757100	5262700	11	18	20	7	12	14	27.3	27.3	27.3	21.7	21.7	21.7
P51818;O03986;P55737;F4K6B6;P27323	P51818;O03986;P55737;F4K6B6	Heat shock protein 90-3;Heat shock protein 90-4;Heat shock protein 90-2	HSP90-3;HSP90-4;NA	24.6396	24.8073	24.872	23.8771	24.3483	23.7994	8	8	8	13.2	13.2	13.2	80.051	0	63.947	171510000	19	23889000	33264000	67473000	16430000	21573000	8880500	5044400	702610	978370	1984500	483250	634490	261190	2	5	8	1	3	0	11.7	11.7	13.2	6.6	7	5.6
O04616;B3H429	O04616	Protein CURVATURE THYLAKOID 1A, chloroplastic	CURT1A	23.7547	23.8104	24.2514	21.6388	21.2087	22.0281	4	4	4	11.6	11.6	11.6	17.697	0	24.445	71936000	8	11767000	17126000	37728000	0	5314800	0	7992900	1307400	1902900	4192000	0	590530	0	1	3	4	0	0	0	10.4	11.6	11.6	0	6.1	0
O23255;F4JTV5;F4JTV4;A8MQP1;Q9LK36	O23255;F4JTV5;F4JTV4;A8MQP1	Adenosylhomocysteinase 1;S-adenosyl-L-homocysteine hydrolase;Adenosylhomocysteinase	SAHH1;HOG1;NA	23.8402	23.8962	24.2426	27.0593	26.6699	27.1551	11	11	11	30.1	30.1	30.1	53.378	0	85.837	505680000	29	16690000	20741000	33835000	151270000	133070000	150070000	20227000	667610	829640	1353400	6050600	5322900	6002800	1	0	2	7	8	11	26.8	26.8	24.9	28.2	30.1	28.7
O50008;Q0WNZ5	O50008	5-methyltetrahydropteroyltriglutamate--homocysteine methyltransferase 1	MS1	27.0671	27.4384	27.3295	27.4109	27.1953	26.8691	17	17	8	31.5	31.5	17	84.356	0	246.24	1095500000	87	156020000	217020000	279250000	138200000	168960000	136070000	28830000	4105800	5711000	7348800	3636900	4446400	3580700	11	18	21	13	14	10	31.5	31.5	29	30.2	31.5	26
O80852;P42761	O80852	Glutathione S-transferase F9	GSTF9	24.2201	24.4111	24.4336	24.5088	24.1283	24.122	5	5	5	34.9	34.9	34.9	24.146	0	36.021	165920000	18	24905000	38076000	52750000	19749000	14552000	15893000	20741000	3113100	4759600	6593700	2468600	1819000	1986600	2	5	7	1	2	1	34.9	34.9	34.9	30.7	30.7	30.7
P17094;A8MQQ1;P22738	P17094;A8MQQ1	60S ribosomal protein L3-1;Ribosomal protein 1	ARP1;RP1	26.2227	26.357	26.4648	25.193	25.711	25.6906	12	12	12	34.4	34.4	34.4	44.559	0	108.82	543050000	53	67790000	103620000	228790000	37500000	58537000	46814000	21722000	2711600	4144800	9151400	1500000	2341500	1872600	9	9	22	4	4	5	32.1	32.1	34.4	23.4	25.4	21.9
Q9LJE4;P21240;C0Z361;A0A1P8ATB3;A0A2H1ZEC4;A0A1P8ATA4;Q9C667	Q9LJE4;P21240	Chaperonin 60 subunit beta 2, chloroplastic;Chaperonin 60 subunit beta 1, chloroplastic	CPN60B2;CPN60B1	23.5972	23.9623	23.6776	23.8482	23.7866	23.5008	5	5	5	10.1	10.1	10.1	63.341	0	31.144	97666000	14	12509000	17991000	26572000	8047300	12009000	20538000	2872500	367930	529150	781520	236680	353200	604050	0	3	5	3	2	1	10.1	10.1	10.1	6.2	6.2	8.6
Q940B0;P42791;A0A1P8BGQ0;A0A1I9LT16;O22254	Q940B0;P42791;A0A1P8BGQ0;A0A1I9LT16	60S ribosomal protein L18-3;60S ribosomal protein L18-2	RPL18C;RPL18B	24.6433	25.1448	25.7426	24.0423	24.0977	23.9717	6	6	6	29.9	29.9	29.9	20.967	0	72.817	229590000	21	36008000	42980000	105540000	16721000	16497000	11848000	22959000	3600800	4298000	10554000	1672100	1649700	1184800	2	6	10	1	1	1	29.9	26.2	29.9	15	15	11.2
P42798;O80646	P42798	40S ribosomal protein S15a-1	RPS15AA	24.4543	24.8207	25.3804	24.9232	24.577	24.6806	6	6	2	50.8	50.8	22.3	14.804	0	63.843	214930000	20	23244000	27867000	68686000	33650000	30021000	31458000	26866000	2905500	3483400	8585800	4206200	3752600	3932300	3	3	5	3	3	3	30	30	30	39.2	39.2	44.6
P46286;Q4PSL7	P46286	60S ribosomal protein L8-1	RPL8A	25.497	25.382	25.9877	25.1192	25.0557	25.6664	5	5	1	23.6	23.6	7.4	27.859	0	128.76	349100000	35	42556000	49173000	130420000	33969000	40666000	52320000	24936000	3039700	3512300	9315400	2426300	2904700	3737100	6	7	9	3	4	6	23.6	23.6	23.6	16.7	19.4	23.6
P49688;Q9SCM3	P49688	40S ribosomal protein S2-3	RPS2C	25.2779	25.4188	25.8511	25.5039	25.5106	25.2952	6	6	3	29.8	29.8	14.7	30.878	0	104.91	341340000	36	38236000	48223000	114100000	39328000	54788000	46661000	21334000	2389800	3013900	7131500	2458000	3424300	2916300	4	6	9	6	6	5	29.8	29.8	29.8	29.8	29.8	29.8
P53492;Q8RYC2;A0A1P8AY15;Q8GWA5	P53492	Actin-7	ACT7	24.2294	24.7181	24.885	23.5416	23.9793	24.0284	7	3	2	25.2	12.5	7.7	41.735	0	51.576	160450000	15	24540000	36451000	74740000	5445800	10084000	9193000	7640600	1168600	1735700	3559000	259320	480180	437760	3	4	5	1	1	1	21	25.2	25.2	20.4	17.8	17.8
P56793;Q84WZ8	P56793	50S ribosomal protein L16, chloroplastic	rpl16	20.5609	22.4417	22.2884	24.2544	23.6729	24.0467	3	3	3	31.1	31.1	31.1	15.294	0	24.455	69334000	10	1710300	5621300	9604900	22277000	11187000	18934000	13867000	342050	1124300	1921000	4455400	2237400	3786800	0	1	1	3	2	3	10.4	20.7	20.7	31.1	20.7	31.1
P92959;F4K1S8	P92959	50S ribosomal protein L24, chloroplastic	RPL24	24.8304	24.6375	24.6545	22.0521	20.6561	20.955	3	3	3	15.7	15.7	15.7	21.976	0	24.738	118470000	9	26799000	28419000	49891000	6765900	0	6591700	11847000	2679900	2841900	4989100	676590	0	659170	1	3	3	0	0	2	15.7	15.7	15.7	5.1	0	5.6
Q43127;F4ID91;Q8LCE1	Q43127	Glutamine synthetase, chloroplastic/mitochondrial	GLN2	25.0275	25.1667	25.3537	25.1521	25.3425	24.7836	5	5	5	17	17	17	47.41	0	88.216	274530000	24	28844000	40720000	97966000	38901000	48978000	19116000	14449000	1518100	2143100	5156100	2047400	2577800	1006100	4	3	8	4	3	2	9.5	13.3	17	13.3	10.5	7.2
Q93VG5;Q9FIF3	Q93VG5	40S ribosomal protein S8-1	RPS8A	25.9808	25.7458	26.3656	26.2284	26.3101	26.5318	11	11	11	46.8	46.8	46.8	24.993	0	216.3	612340000	37	58724000	79201000	215070000	80728000	122070000	56547000	68038000	6524900	8800100	23897000	8969800	13563000	6283000	6	8	14	4	3	2	36	46.8	46.8	32.9	32.9	26.6
Q93VT9;A0A2H1ZEB8;Q08770;A0A1P8AUU3	Q93VT9;A0A2H1ZEB8;Q08770	60S ribosomal protein L10-1;Ribosomal protein L16p/L10e family protein	RPL10A;SAC52	24.2991	24.3763	25.2797	23.3012	24.1112	24.0881	3	3	1	12.7	12.7	4.1	24.917	0	21.772	160740000	8	23495000	30318000	62943000	11133000	18694000	14154000	14612000	2135900	2756200	5722000	1012100	1699400	1286700	1	1	3	1	1	1	12.7	12.7	12.7	12.7	12.7	12.7
Q9ASR1;F4JB06;F4JB05;F4JNE0	Q9ASR1	Elongation factor 2	LOS1	23.6932	24.0962	23.805	24.0379	23.746	24.4361	8	8	8	10.8	10.8	10.8	93.89	0	47.698	118670000	13	14352000	22867000	36483000	16857000	10996000	17115000	2697100	326180	519720	829160	383120	249920	388970	0	2	7	2	0	2	10	10	10.8	7.4	6.2	6.2
Q9FI56;F4JF64;Q9SXJ7;P42762;Q8VYJ7	Q9FI56;F4JF64;Q9SXJ7	Chaperone protein ClpC1, chloroplastic;Clp ATPase	CLPC1;HSP93-III	28.6138	28.6382	28.7311	26.2391	26.4066	25.8009	21	21	21	30.9	30.9	30.9	103.45	0	232.79	1692200000	47	125780000	168550000	305040000	236720000	320930000	535160000	38459000	2858700	3830600	6932800	5379900	7293900	12163000	5	13	29	0	0	0	25.9	30.9	30.9	21	20.6	14.9
Q9FMU6;Q9M2Z8	Q9FMU6	Mitochondrial phosphate carrier protein 3, mitochondrial	MPT3	22.7794	22.8751	23.3302	22.4593	22.7858	22.3138	4	4	4	11.7	11.7	11.7	40.089	0	24.134	52019000	5	9885600	12215000	16558000	4246400	6530900	2582600	2364500	449350	555240	752650	193020	296860	117390	1	1	3	0	0	0	11.7	11.7	9.3	8.3	9.3	5.9
Q9FVQ1;A0A1I9LLX8;A0A1I9LLX7;Q1PEP5	Q9FVQ1	Nucleolin 1	NUCL1	22.3903	22.3395	21.8698	20.4842	21.6474	22.4185	3	3	3	5	5	5	58.773	0	17.18	18776000	3	4757500	5614200	7925100	0	479510	0	605690	153470	181100	255650	0	15468	0	1	0	2	0	0	0	5	5	5	0	2	0
Q9FY64;F4I472;Q08112;A8MQ96;Q9FIX6;Q9FY65	Q9FY64;F4I472;Q08112;A8MQ96	40S ribosomal protein S15-4;Cytosolic ribosomal protein S15	RPS15D;RPS15	23.867	23.8626	24.2175	23.4629	23.5829	23.3445	4	4	4	40.8	40.8	40.8	17.072	0	42.535	114080000	12	16341000	20946000	44339000	4751700	14920000	12787000	16298000	2334400	2992300	6334100	678820	2131400	1826700	2	2	6	0	2	0	40.8	40.8	40.8	23.7	32.9	32.9
Q9LF37;A0A178W7U9;F4JVJ1;P42730	Q9LF37	Chaperone protein ClpB3, chloroplastic	CLPB3	23.4969	23.4449	23.6031	20.5911	21.2675	21.7513	7	7	7	9.3	9.3	9.3	108.94	0	45.343	47956000	9	10698000	12736000	23404000	0	787270	331630	959130	213950	254720	468070	0	15745	6632.6	1	1	7	0	0	0	8.1	8.1	9.3	0	1.3	1.5
Q9LRR9;A8MS37;B3H4B8;Q2V3V9;O49506;A0A1P8B993	Q9LRR9;A8MS37;B3H4B8;Q2V3V9	(S)-2-hydroxy-acid oxidase GLO1;Aldolase-type TIM barrel family protein	GLO1;GOX1	26.1506	26.3575	26.2768	25.6956	25.8444	26.1625	13	13	4	43.6	43.6	10.6	40.341	0	221.8	581030000	59	78154000	116590000	175060000	65315000	77416000	68499000	26411000	3552400	5299400	7957400	2968900	3518900	3113600	9	12	18	7	5	8	43.6	43.6	38.7	37.9	33	35.7
Q9LV77;F4KGS3;Q9LFU1	Q9LV77	Asparagine synthetase [glutamine-hydrolyzing] 2	ASN2	22.3198	22.3605	22.8375	21.5608	21.599	21.3618	3	3	3	7.3	7.3	7.3	65.029	0	18.961	24414000	4	4630300	6366400	13417000	0	0	0	1017200	192930	265270	559050	0	0	0	0	1	3	0	0	0	7.3	7.3	7.3	0	0	0
Q9SRX2;P49693;Q9LUQ6	Q9SRX2	60S ribosomal protein L19-1	RPL19A	24.0055	23.9358	24.3747	22.3631	23.9838	24.0016	3	3	3	23.8	23.8	23.8	24.606	0	18.082	125870000	5	17757000	21198000	48675000	627830	18911000	18701000	20978000	2959500	3532900	8112400	104640	3151800	3116900	0	0	3	0	1	1	23.8	23.8	23.8	3.7	23.8	23.8
Q9SRZ6;Q9SLK0	Q9SRZ6	Cytosolic isocitrate dehydrogenase [NADP]	CICDH	22.9073	22.8562	22.9668	21.4059	21.6313	21.597	5	5	5	13.2	13.2	13.2	45.746	0	44.307	38248000	6	5431800	8439600	18591000	1013400	3003600	1768600	1529900	217270	337580	743630	40536	120140	70743	1	1	4	0	0	0	8	10.2	13.2	3.2	3.2	3.2
Q9SZJ5;Q94C74	Q9SZJ5	Serine hydroxymethyltransferase 1, mitochondrial	SHM1	23.2849	23.2921	23.6167	23.9148	24.0928	24.8387	6	6	6	13.3	13.3	13.3	57.4	0	43.851	107820000	10	7713200	7986500	17302000	16782000	28253000	29782000	3717900	265970	275400	596630	578700	974250	1027000	0	1	4	0	1	4	13.3	10.4	7.7	10.3	12	12

## Sheet: S3 Volcano Neg.Ctrl vs EULS3
Supplementary Table S3. Proteins significantly enriched in the ArathEULS3 IP samples.
Significant (FDR=0.01, s0=1)	-LOG(P-value)	Log2(EULS3/Neg.Ctrl)	Protein IDs	Majority protein IDs	Protein names	Gene names	LFQ intensity Neg_Ctrl_1	LFQ intensity Neg_Ctrl_2	LFQ intensity Neg_Ctrl_3	LFQ intensity EULS3_1	LFQ intensity EULS3_2	LFQ intensity EULS3_3	Peptides	Razor + unique peptides	Unique peptides	Sequence coverage [%]	Unique + razor sequence coverage [%]	Unique sequence coverage [%]	Mol. weight [kDa]	Q-value	Score	Intensity	MS/MS count	Intensity Neg_Ctrl_1	Intensity Neg_Ctrl_2	Intensity Neg_Ctrl_3	Intensity EULS3_1	Intensity EULS3_2	Intensity EULS3_3	iBAQ	iBAQ Neg_Ctrl_1	iBAQ Neg_Ctrl_2	iBAQ Neg_Ctrl_3	iBAQ EULS3_1	iBAQ EULS3_2	iBAQ EULS3_3	MS/MS count Neg_Ctrl_1	MS/MS count Neg_Ctrl_2	MS/MS count Neg_Ctrl_3	MS/MS count EULS3_1	MS/MS count EULS3_2	MS/MS count EULS3_3	Sequence coverage Neg_Ctrl_1 [%]	Sequence coverage Neg_Ctrl_2 [%]	Sequence coverage Neg_Ctrl_3 [%]	Sequence coverage EULS3_1 [%]	Sequence coverage EULS3_2 [%]	Sequence coverage EULS3_3 [%]
+	4.03296	12.0549	ArathEULS3;Q945P1	ArathEULS3;Q945P1		At2g39050	25.8711	24.1799	23.2952	36.535	36.3384	36.6376	29	29	29	76.2	76.2	76.2	38.359	0	323.31	365320000000	1900	67704000	22276000	20290000	156850000000	105390000000	102960000000	22832000000	4231500	1392300	1268100	9803400000	6586900000	6435200000	11	1	2	557	665	664	44.4	46.2	37.1	72.4	76.2	74.1
+	3.62465	8.33292	O23290	O23290	60S ribosomal protein L36a	RPL36AA	19.2227	21.039	19.4662	27.6676	28.1851	28.8738	2	2	2	8.6	8.6	8.6	12.125	0	69.719	1062200000	18	3877300	4859400	9453800	180230000	363190000	500620000	265560000	969320	1214800	2363500	45056000	90799000	125150000	1	1	2	4	6	4	8.6	7.6	8.6	8.6	8.6	8.6
+	1.90666	4.54203	O65449	O65449		sks4	19.5297	19.6678	21.0299	25.5322	22.7486	25.5727	3	3	3	7.6	7.6	7.6	60.455	0	39.809	111140000	6	642030	1432900	1387100	41504000	26471000	39706000	4445700	25681	57317	55483	1660200	1058800	1588200	0	0	0	3	1	2	5.4	7.6	4.6	7.6	7.6	7.6
+	4.51602	4.43055	F4IHK9;Q03250	F4IHK9;Q03250	Glycine-rich RNA-binding protein 7	CCR2;RBG7	20.6236	20.3786	20.589	25.1784	24.5682	25.1363	4	4	3	30.2	30.2	25.2	15.548	0	37.521	127280000	5	3842400	7592600	12614000	35919000	34661000	32652000	11571000	349310	690240	1146700	3265400	3151000	2968400	0	0	0	1	2	2	21.4	21.4	21.4	20.1	30.2	20.1
+	4.13312	4.09137	Q9FIJ4	Q9FIJ4		At5g47870	20.8615	21.0363	20.9751	25.4782	24.6557	25.0132	4	4	4	25.6	25.6	25.6	21.409	0	26.306	110610000	6	127390	170820	205260	40746000	30693000	38668000	9217600	10616	14235	17105	3395500	2557800	3222300	0	0	0	2	1	3	3.5	3.5	3.5	21.1	25.6	25.6
+	3.96836	2.96844	O23255;F4JTV5;F4JTV4;A8MQP1;Q9LK36	O23255;F4JTV5;F4JTV4;A8MQP1	Adenosylhomocysteinase 1;Adenosylhomocysteinase	SAHH1;MEE58	23.8402	23.8962	24.2426	27.0593	26.6699	27.1551	11	11	11	30.1	30.1	30.1	53.378	0	85.837	505680000	29	16690000	20741000	33835000	151270000	133070000	150070000	20227000	667610	829640	1353400	6050600	5322900	6002800	1	0	2	7	8	11	26.8	26.8	24.9	28.2	30.1	28.7
+	1.68225	2.75528	Q39099;A0A1P8B288	Q39099;A0A1P8B288	Xyloglucan endotransglucosylase/hydrolase protein 4	XTH4	21.3568	21.4545	20.8874	25.4155	23.0716	23.4773	4	4	4	14.2	14.2	14.2	34.291	0	26.776	75443000	6	807920	1146800	846480	23453000	22776000	26413000	4437800	47525	67458	49793	1379600	1339700	1553700	0	0	0	3	1	2	8.8	8.8	8.8	14.2	14.2	14.2
+	3.0255	2.7356	P27140;A0A1I9LQB3	P27140;A0A1I9LQB3	Beta carbonic anhydrase 1, chloroplastic	BCA1	23.5274	23.8457	23.5886	26.772	25.804	26.5925	5	5	2	17	17	5.2	37.449	0	40.343	334960000	15	10640000	19961000	26908000	101360000	76628000	99454000	19703000	625910	1174200	1582800	5962600	4507500	5850200	0	2	2	6	1	4	11.8	11.8	11.8	17	17	17
+	3.35158	2.72283	O64856;B9DGK6	O64856;B9DGK6		At2g44210	21.2857	21.7164	21.0569	23.7395	24.2596	24.2283	3	3	3	7.5	7.5	7.5	46.527	0	19.178	56635000	7	208950	181170	315190	12515000	21633000	21781000	5148600	18996	16470	28653	1137800	1966700	1980100	0	0	0	2	2	3	1.9	1.9	1.9	7.5	7.5	7.5
+	3.26454	2.50607	P43297	P43297	Cysteine proteinase RD21a	RD21A	22.7962	23.3541	23.2654	25.7538	25.2961	25.884	3	3	3	7.8	7.8	7.8	50.966	0	36.351	202630000	15	7331300	13609000	20886000	55269000	46935000	58595000	10665000	385860	716260	1099300	2908900	2470300	3083900	0	1	2	4	4	4	4.3	7.8	7.8	7.8	7.8	7.8
+	1.62556	2.22767	P56793;Q84WZ8	P56793	50S ribosomal protein L16, chloroplastic	rpl16	20.5609	22.4417	22.2884	24.2544	23.6729	24.0467	3	3	3	31.1	31.1	31.1	15.294	0	24.455	69334000	10	1710300	5621300	9604900	22277000	11187000	18934000	13867000	342050	1124300	1921000	4455400	2237400	3786800	0	1	1	3	2	3	10.4	20.7	20.7	31.1	20.7	31.1
+	2.00844	2.22593	Q8W4H7;Q8GTY0;Q0WL56;P0DH99;F4HUA0	Q8W4H7;Q8GTY0;Q0WL56;P0DH99;F4HUA0	Elongation factor 1-alpha 2;Elongation factor 1-alpha 4;Elongation factor 1-alpha 3;Elongation factor 1-alpha 1	A2;A4;A3;A1;At1g07930	27.706	28.4265	28.8093	31.0596	29.8593	30.7007	12	12	12	29.2	29.2	29.2	49.502	0	107.19	6322400000	108	128040000	170450000	298410000	1949900000	1584700000	2191000000	252900000	5121700	6818200	11937000	77995000	63386000	87639000	11	17	22	23	17	18	29.2	29.2	29.2	27.6	27.6	27.6
+	1.94257	2.15206	Q9SUQ9;Q9SUR0;O23267;Q9LIM9;Q39132;Q9ZVF3;Q9ZVF2	Q9SUQ9;Q9SUR0;O23267;Q9LIM9;Q39132;Q9ZVF3;Q9ZVF2	MLP-like protein 328;MLP-like protein 329	F9D16.150;F9D16.140;dl3070w;At3g26460;MLP1;MLP328;MLP329	20.7907	21.3462	21.0434	23.3377	22.363	23.9359	2	2	2	15.9	15.9	15.9	17.473	0	12.402	40357000	4	875470	268770	6933000	10996000	9410900	11873000	4484100	97275	29863	770330	1221800	1045700	1319200	0	0	1	1	0	2	15.9	8.6	15.9	15.9	15.9	15.9
+	4.22288	2.14578	Q96533;F4K7D6	Q96533;F4K7D6	Alcohol dehydrogenase class-3;S-(hydroxymethyl)glutathione dehydrogenase	ADH2;HOT5	21.9858	22.2635	22.2026	24.1258	24.4126	24.3508	4	4	4	14.2	14.2	14.2	40.698	0	33.066	83322000	9	4344100	7055000	10715000	16545000	21233000	23428000	4166100	217210	352750	535770	827250	1061700	1171400	0	0	1	3	2	3	12.1	12.1	12.1	11.9	12.1	12.1
+	3.45358	2.04871	Q9ASV6	Q9ASV6	30S ribosomal protein S20, chloroplastic	RPS20	22.7976	22.735	22.6703	25.0003	24.4305	24.9182	2	2	2	10.9	10.9	10.9	21.826	0	34.418	117840000	11	8287800	9604500	14907000	34655000	21476000	28910000	16834000	1184000	1372100	2129500	4950700	3068000	4130000	1	1	3	2	2	2	10.9	10.9	10.9	10.9	10.9	10.9
+	4.56371	1.90679	Q9S726	Q9S726	Probable ribose-5-phosphate isomerase 3, chloroplastic	RPI3	21.8521	21.9069	21.7059	23.7697	23.8143	23.6012	3	3	3	14.5	14.5	14.5	29.305	0	40.956	57904000	8	3471700	4905300	6934600	13661000	16764000	12168000	3406100	204220	288550	407920	803560	986120	715780	1	0	0	2	2	3	11.2	11.2	11.2	14.5	14.5	14.5
+	3.92084	1.72927	B9DG18;A0A1P8AWT7;Q42547;F4HUL6;Q2V4M4;A0A1P8AWR0	B9DG18;A0A1P8AWT7;Q42547;F4HUL6;Q2V4M4;A0A1P8AWR0	Catalase-3	CAT3	25.9692	26.3021	26.1598	27.955	27.7437	27.9203	12	12	9	32	32	23.9	55.967	0	170.59	1067600000	75	76286000	107440000	177960000	255040000	211250000	239580000	42702000	3051400	4297600	7118500	10202000	8449900	9583200	8	12	16	13	13	13	32	32	32	27.4	24.5	24.5
+	2.1561	1.53608	A0A1I9LST8;F4J8D3	A0A1I9LST8;F4J8D3	Protein TPLATE	TPLATE	21.7314	21.8856	21.189	23.5267	23.1018	22.7858	4	4	4	8.4	8.4	8.4	93.864	0	25.37	44130000	12	2297400	5900900	7225900	11542000	10129000	7035100	882600	45947	118020	144520	230850	202570	140700	0	1	2	2	3	4	6.8	8.4	8.4	8.4	8.4	8.4
+	2.20331	1.36526	O82662	O82662	Succinyl-CoA ligase [ADP-forming] subunit beta, mitochondrial		26.7656	27.136	27.0278	27.9162	28.381	28.7281	14	14	14	39.2	39.2	39.2	45.345	0	323.31	1626600000	72	113740000	168350000	270800000	256160000	384410000	433150000	58093000	4062000	6012300	9671500	9148500	13729000	15470000	8	11	13	11	14	15	39.2	39.2	39.2	39	39.2	39.2
+	1.49499	1.33736	Q9M339	Q9M339	40S ribosomal protein S3-2	RPS3B	24.8746	24.5181	25.8147	26.3779	26.1656	26.676	6	6	2	26.5	26.5	8.4	27.349	0	65.964	433660000	24	23765000	23836000	77934000	111270000	87059000	109800000	27104000	1485300	1489800	4870900	6954200	5441200	6862600	3	3	9	2	3	4	26.5	26.5	26.5	26.5	21.3	16.5
+	1.61259	1.32229	Q9XJ27	Q9XJ27	30S ribosomal protein S9, chloroplastic	RPS9	22.8418	23.9473	23.722	24.9467	24.4999	25.0313	4	4	4	28.4	28.4	28.4	22.577	0	60.003	139510000	12	8341300	12323000	18327000	32665000	29204000	38648000	15501000	926820	1369200	2036300	3629500	3244900	4294200	1	1	3	3	3	1	28.4	19.2	19.2	28.4	28.4	28.4
+	2.23051	1.26245	Q9SYL9	Q9SYL9	50S ribosomal protein L13, chloroplastic	RPL13	24.7981	24.782	25.1804	26.4291	25.7937	26.3251	4	4	4	24.1	24.1	24.1	26.788	0	107.94	367010000	21	22586000	29265000	68522000	87583000	64105000	94946000	26215000	1613300	2090400	4894400	6255900	4579000	6781800	1	2	5	5	5	3	21.2	21.2	21.2	21.2	24.1	21.2
+	1.64285	1.16984	P16180	P16180	30S ribosomal protein S17, chloroplastic	RPS17	23.0904	22.9764	22.2363	23.9067	23.6351	24.2708	3	3	3	19.5	19.5	19.5	16.282	0	18.618	82636000	7	12613000	14936000	22939000	9337900	9138900	13671000	9181800	1401400	1659600	2548800	1037500	1015400	1519000	0	1	2	1	2	1	19.5	19.5	19.5	12.1	12.1	12.1
+	1.97459	1.07234	F4JM86;A0A1P8B564;P25819	F4JM86;A0A1P8B564;P25819	Catalase;Catalase-2	CAT2	25.0309	25.5573	25.575	26.5102	26.1688	26.7012	9	7	6	27.2	21.9	19.8	54.994	0	77.778	472460000	42	18353000	41270000	100830000	103680000	100120000	108210000	19686000	764710	1719600	4201400	4320100	4171700	4508600	4	5	14	5	7	7	18.6	23.4	27.2	27.2	24.3	24.3
+	2.88921	-1.0976	P56765	P56765	Acetyl-coenzyme A carboxylase carboxyl transferase subunit beta, chloroplastic	accD	26.0109	26.3009	26.3814	25.0135	25.11	25.2769	11	11	11	29.9	29.9	29.9	55.635	0	96.714	440290000	41	62959000	102700000	185440000	26678000	31953000	30559000	17612000	2518400	4108000	7417700	1067100	1278100	1222300	8	8	14	3	5	3	28.3	28.1	28.1	21.3	24.2	21.3
+	1.88333	-1.11443	Q9SAJ4	Q9SAJ4	Phosphoglycerate kinase	T8K14.3	24.4593	25.2696	25.2047	23.9227	23.8202	23.8474	10	7	7	33.7	25.7	25.7	42.131	0	74.08	180170000	16	28592000	40925000	64734000	10929000	15659000	19335000	7206900	1143700	1637000	2589400	437160	626350	773390	2	4	9	0	1	0	33.7	33.7	33.7	19.2	23.7	26.2
+	3.85496	-1.12685	F4IVZ7;P10896	F4IVZ7;P10896	Ribulose bisphosphate carboxylase/oxygenase activase, chloroplastic	RCA	30.0545	30.1745	30.1605	29.1142	29.0189	28.876	14	14	14	48.1	48.1	48.1	48.5	0	323.31	7699300000	199	1257700000	1609100000	2952500000	675640000	669510000	534800000	405230000	66197000	84688000	155400000	35560000	35237000	28147000	29	41	71	19	21	18	48.1	48.1	48.1	48.1	46.5	46.5
+	3.36084	-1.13113	F4I2F8;O48741	F4I2F8;O48741	Protochlorophyllide reductase C, chloroplastic	POR C;PORC	22.3459	22.4121	22.6708	21.2813	21.4106	21.3434	3	3	2	7.5	7.5	5.8	43.625	0	18.534	30949000	7	4928000	5778800	10908000	3009400	3162100	3162800	1289500	205330	240780	454480	125390	131750	131790	2	2	3	0	0	0	7.5	7.5	4.8	7.5	4.8	7.5
+	1.62862	-1.1397	Q940B0;P42791;A0A1P8BGQ0;A0A1I9LT16;O22254	Q940B0;P42791;A0A1P8BGQ0;A0A1I9LT16	60S ribosomal protein L18-3;60S ribosomal protein L18-2	RPL18C;RPL18B	24.6433	25.1448	25.7426	24.0423	24.0977	23.9717	6	6	6	29.9	29.9	29.9	20.967	0	72.817	229590000	21	36008000	42980000	105540000	16721000	16497000	11848000	22959000	3600800	4298000	10554000	1672100	1649700	1184800	2	6	10	1	1	1	29.9	26.2	29.9	15	15	11.2
+	1.69244	-1.14682	Q38799	Q38799	Pyruvate dehydrogenase E1 component subunit beta-1, mitochondrial	PDH2	22.5198	22.6466	22.8191	21.0654	21.409	22.0707	2	2	2	6.9	6.9	6.9	39.175	0	32.55	44113000	6	5166900	7295500	14209000	5712400	4915800	6813600	2757100	322930	455970	888070	357020	307240	425850	0	2	2	0	1	1	6.9	6.9	6.9	3.9	3.9	3.9
+	1.40974	-1.19609	Q9FNP8;Q9LF30	Q9FNP8;Q9LF30	40S ribosomal protein S19-3;40S ribosomal protein S19-2	RPS19C;RPS19B	22.153	22.0254	23.1407	21.5834	20.9762	21.1713	5	2	2	40.6	19.6	19.6	15.697	0	11.979	35501000	3	3963000	5325200	16699000	3074200	3531300	2908200	3944600	440330	591690	1855500	341580	392370	323140	0	0	3	0	0	0	40.6	40.6	40.6	28.7	28.7	28.7
+	3.43513	-1.23161	Q9LD57	Q9LD57	Phosphoglycerate kinase 1, chloroplastic	PGK1	28.5177	28.7763	28.6897	27.5892	27.3612	27.3385	17	17	10	45.1	45.1	28.5	50.111	0	323.31	2287600000	97	366200000	526350000	849200000	192140000	190360000	163330000	69321000	11097000	15950000	25733000	5822600	5768500	4949300	20	23	26	9	10	9	45.1	45.1	45.1	39.3	39.3	39.3
+	2.59544	-1.24768	P49243	P49243	3-oxoacyl-[acyl-carrier-protein] synthase III, chloroplastic		25.2989	25.6082	25.5033	23.9665	24.1796	24.5213	5	5	5	12.9	12.9	12.9	42.846	0	50.266	244670000	17	39035000	53738000	90562000	12302000	25591000	23445000	12234000	1951700	2686900	4528100	615080	1279500	1172200	3	5	6	1	2	0	12.9	12.9	12.9	7.9	12.9	9.9
+	2.40155	-1.25018	P42734	P42734	Probable cinnamyl alcohol dehydrogenase 9	CAD9	22.5362	22.5921	22.5872	21.5076	21.5525	20.9048	2	2	2	9.7	9.7	9.7	38.933	0	11.931	25987000	3	5052300	7256700	12131000	1547000	0	0	1299300	252610	362840	606550	77349	0	0	0	1	2	0	0	0	9.7	9.7	9.7	3.9	0	0
+	1.85146	-1.28995	Q9SFH9	Q9SFH9	Delta-aminolevulinic acid dehydratase 1, chloroplastic	HEMB1	22.7456	22.7339	23.4596	22.0553	21.386	21.628	3	3	3	9.1	9.1	9.1	46.69	0	25.669	40703000	5	8560800	6144400	21658000	3205700	1134200	0	1850100	389130	279290	984440	145710	51555	0	1	1	3	0	0	0	9.1	6.7	9.1	9.1	5.3	0
+	1.49882	-1.35604	A0A1I9LNS4;Q9M1R2	A0A1I9LNS4;Q9M1R2		T17J13.80	22.2955	22.4897	23.6157	21.5777	21.4438	21.3112	3	3	3	6.6	6.6	6.6	59.173	0	21.18	42015000	7	5762400	10640000	19338000	2419000	2189900	1664600	1273200	174620	322430	586010	73303	66361	50441	0	2	5	0	0	0	5	6.6	6.6	5	5	5
+	4.22502	-1.36537	Q9SRZ6;Q9SLK0	Q9SRZ6	Cytosolic isocitrate dehydrogenase [NADP]	CICDH	22.9073	22.8562	22.9668	21.4059	21.6313	21.597	5	5	5	13.2	13.2	13.2	45.746	0	44.307	38248000	6	5431800	8439600	18591000	1013400	3003600	1768600	1529900	217270	337580	743630	40536	120140	70743	1	1	4	0	0	0	8	10.2	13.2	3.2	3.2	3.2
+	2.32765	-1.39642	Q9LUT2	Q9LUT2	S-adenosylmethionine synthase 4	METK4	22.3724	22.5299	22.9923	21.3522	20.9189	21.4343	6	3	2	17.8	7.1	4.3	42.795	0	28.56	34337000	9	4095800	6806300	16990000	2052700	2024900	2367700	1716900	204790	340310	849500	102640	101250	118390	1	1	4	0	2	1	16	15.3	17.8	4.1	11.7	4.1
+	2.02809	-1.39817	Q9M352;O80929	Q9M352;O80929	60S ribosomal protein L36-2;60S ribosomal protein L36-1	RPL36B;RPL36A	23.7965	24.0586	24.5309	22.5465	23.1429	22.5021	3	3	1	24.1	24.1	8	12.676	0	18.774	98442000	15	15564000	18903000	43983000	3784800	11008000	5198900	19688000	3112800	3780500	8796600	756950	2201600	1039800	3	3	5	0	2	2	24.1	24.1	24.1	17	24.1	17
+	3.68836	-1.41198	Q9T043	Q9T043	60S ribosomal protein L14-2	RPL14B	25.5545	25.8125	25.8785	24.2838	24.2978	24.4281	5	5	2	40.3	40.3	14.9	15.505	0	93.194	320520000	33	47588000	65267000	138520000	20267000	25609000	23268000	53420000	7931300	10878000	23086000	3377800	4268200	3877900	8	7	10	2	3	3	40.3	40.3	40.3	40.3	34.3	34.3
+	2.60751	-1.42827	Q9SIF2	Q9SIF2		CR88	23.2597	23.1101	23.2613	21.3887	21.8814	22.0762	6	6	5	10.3	10.3	8.5	88.662	0	39.154	42277000	7	7429600	10707000	20851000	1224600	1165300	898710	899500	158080	227810	443640	26056	24793	19122	1	1	5	0	0	0	6.3	8.5	9	1.8	1.8	1.8
+	1.93323	-1.43766	O04130	O04130	D-3-phosphoglycerate dehydrogenase 2, chloroplastic	PGDH2	22.7979	22.8322	23.7384	21.8127	21.7734	21.4694	5	4	4	11.4	9.6	9.6	66.453	0	24.192	44204000	5	11230000	11052000	19492000	0	1540600	889080	1578700	401080	394730	696140	0	55020	31753	1	0	4	0	0	0	11.4	9.8	9.8	0	7.1	7.1
+	2.78668	-1.4389	O49195;B3H5J6	O49195;B3H5J6	Vegetative storage protein 1	VSP1	22.6671	22.7289	22.9963	21.6532	21.0985	21.3238	3	3	3	10.4	10.4	10.4	30.261	0	18.598	39426000	7	4736300	6660300	19924000	0	4656100	3449200	3942600	473630	666030	1992400	0	465610	344920	0	1	4	0	1	1	6.7	6.7	10.4	0	3.7	3.7
+	3.57966	-1.50485	Q9LD43	Q9LD43	Acetyl-coenzyme A carboxylase carboxyl transferase subunit alpha, chloroplastic	CAC3	27.3045	27.3556	27.4625	25.7226	25.7899	26.0956	23	23	23	45.3	45.3	45.3	85.305	0	323.31	896560000	79	164920000	218470000	392720000	37995000	45885000	36568000	19924000	3664900	4854900	8727100	844340	1019700	812610	16	22	31	3	3	4	41.7	45.3	45.3	25.4	25.5	25.5
+	1.4544	-1.52401	Q93VB8;Q8L8Y0	Q93VB8;Q8L8Y0	40S ribosomal protein S2-2;40S ribosomal protein S2-1	RPS2B;RPS2A	23.1152	23.1303	24.074	21.2953	22.5724	21.8797	5	2	2	24.6	9.5	9.5	30.771	0	13.508	65436000	6	9256200	11446000	28318000	3629800	7049000	5736600	4089800	578510	715390	1769900	226860	440560	358540	0	1	2	1	1	1	24.6	24.6	24.6	20.1	24.6	20.1
+	1.73117	-1.57889	F4HS98;A0A1P8AR50;F4HS99;A0A1P8ATX7;F4HZK4;F4JKH6	F4HS98;A0A1P8AR50;F4HS99		At1g01320	22.7339	22.7687	22.8822	21.9502	21.1633	20.5346	5	5	5	3.7	3.7	3.7	197.5	0	45.063	31613000	8	6789200	8856800	15967000	0	0	0	385520	82795	108010	194720	0	0	0	1	2	5	0	0	0	3.7	3.7	3.3	0	0	0
+	3.51652	-1.6114	P49209	P49209	60S ribosomal protein L9-1	RPL9B	28.7979	29.0406	29.1834	27.54	27.2667	27.381	13	13	9	62.4	62.4	52.6	22.017	0	302.99	2512400000	92	151140000	215010000	482420000	741290000	377830000	544690000	251240000	15114000	21501000	48242000	74129000	37783000	54469000	14	20	29	11	8	10	62.4	62.4	62.4	59.3	58.8	56.2
+	1.40683	-1.62141	Q9LMQ2	Q9LMQ2		F7H2.16	24.0552	24.0772	24.1093	22.9789	23.0128	21.3858	2	2	2	10.9	10.9	10.9	27.522	0	28.783	90920000	7	15366000	18932000	32981000	8855800	10220000	4565200	7576600	1280500	1577700	2748400	737980	851660	380430	2	3	2	0	0	0	10.9	10.9	10.9	10.9	10.9	3.9
+	1.35732	-1.64759	Q93VR4	Q93VR4	MLP-like protein 423	MLP423	23.3162	23.5635	23.8459	20.8699	22.6931	22.2199	4	4	4	31.6	31.6	31.6	17.054	0	23.082	62143000	7	11529000	14950000	27884000	1988000	3760600	2031600	5178600	960760	1245800	2323700	165670	313380	169300	0	2	5	0	0	0	31.6	31.6	31.6	7.7	15.5	7.7
+	1.717	-1.6746	Q96250	Q96250	ATP synthase subunit gamma, mitochondrial	ATPC	22.5755	22.5212	22.855	20.8006	21.7909	20.3363	3	3	3	10.2	10.2	10.2	35.448	0	18.478	26295000	3	5627100	6789400	13878000	0	0	0	1383900	296170	357340	730430	0	0	0	0	1	2	0	0	0	10.2	10.2	10.2	0	0	0
+	1.34662	-1.68286	P29513;P12411	P29513;P12411	Tubulin beta-5 chain;Tubulin beta-1 chain	TUBB5;TUBB1	23.6463	23.5267	23.9336	23.1546	21.3335	21.5698	7	3	2	17.1	9.4	5.3	50.342	0	20.524	68886000	8	13162000	15683000	27670000	6870300	2588100	2912400	3280300	626770	746790	1317600	327160	123240	138690	1	2	4	0	0	1	14	14	17.1	8.9	6.2	9.4
+	1.24818	-1.71646	F4I3L1;P50318	F4I3L1;P50318	Phosphoglycerate kinase;Phosphoglycerate kinase 2, chloroplastic	At1g56190	23.8751	24.1022	24.1688	23.4671	21.2541	22.2755	11	4	3	37	13.6	9.9	42.615	0	25.064	89738000	11	17474000	19811000	36174000	7048400	5205000	4026600	3451500	672070	761950	1391300	271090	200190	154870	1	3	6	0	1	0	37	37	37	27.4	23	19.3
+	1.24307	-1.71916	Q9SY97	Q9SY97		T25B24.12	23.6683	23.9383	23.719	23.1422	22.1127	20.9132	2	2	2	10.3	10.3	10.3	29.181	0	13.256	85250000	6	10183000	20174000	27934000	7865300	9971500	9121600	10656000	1272900	2521700	3491800	983170	1246400	1140200	1	2	2	1	0	0	10.3	10.3	10.3	10.3	10.3	10.3
+	2.46244	-1.71926	Q9LZF6;P54609;Q9SCN8	Q9LZF6;P54609;Q9SCN8	Cell division control protein 48 homolog E;Cell division control protein 48 homolog A;Cell division control protein 48 homolog D	CDC48E;CDC48A;CDC48D	23.7102	24.5112	24.5522	22.6168	22.4689	22.5301	7	7	7	10.6	10.6	10.6	89.957	0	46.344	101490000	14	20876000	25975000	43948000	3893000	3671600	3126600	2255300	463910	577220	976610	86510	81592	69480	3	5	6	0	0	0	10.6	10.6	10.6	4.9	4.9	4.9
+	2.62976	-1.74767	Q42139	Q42139		F10M6.100	23.5417	23.8294	23.7706	22.3884	21.9477	21.5626	4	4	4	20.5	20.5	20.5	23.917	0	23.476	76857000	7	9508000	18358000	26483000	7504200	9033800	5970400	5912100	731380	1412100	2037100	577250	694910	459260	0	1	4	0	1	1	20.5	20.5	20.5	6.8	6.8	6.8
+	1.14748	-1.75086	Q9M9W1;Q9FE58	Q9M9W1;Q9FE58	60S ribosomal protein L22-2;60S ribosomal protein L22-3	RPL22B;RPL22C	24.9667	24.8521	25.0003	24.0755	21.7713	23.7196	3	3	3	25.8	25.8	25.8	14.018	0	19.888	167980000	14	35177000	35286000	70545000	11038000	2877300	13058000	27997000	5862800	5881000	11757000	1839600	479550	2176300	3	4	6	1	0	0	25.8	25.8	25.8	16.1	7.3	25.8
+	1.97367	-1.75186	A8MRC4;P48006;Q9SI20	A8MRC4;P48006;Q9SI20	Elongation factor 1-delta 1;Elongation factor 1-delta 2	At1g30230	22.7862	22.9667	23.0897	21.1897	21.8517	20.5456	2	2	2	10	10	10	28.776	0	12.269	33651000	4	6771300	9307400	15635000	1938000	0	0	2804300	564270	775610	1302900	161500	0	0	1	0	3	0	0	0	10	10	10	5	0	0
+	2.86625	-1.7701	Q9FLQ4;Q8H107	Q9FLQ4;Q8H107	Dihydrolipoyllysine-residue succinyltransferase component of 2-oxoglutarate dehydrogenase complex 1, mitochondrial;Dihydrolipoyllysine-residue succinyltransferase component of 2-oxoglutarate dehydrogenase complex 2, mitochondrial		22.5815	22.993	23.1488	20.8534	21.3296	21.2299	3	3	3	9.3	9.3	9.3	50.133	0	18.912	31653000	5	5549200	10129000	15975000	0	0	0	1376200	241270	440380	694580	0	0	0	1	1	3	0	0	0	9.3	9.3	9.3	0	0	0
+	2.61213	-1.79424	F4J296;Q9LY66	F4J296;Q9LY66	Ribosomal protein;50S ribosomal protein L1, chloroplastic	At3g63490;RPL1	22.7939	22.8405	23.1366	21.2107	20.6773	21.5003	2	2	2	9.3	9.3	9.3	31.646	0	21.343	31423000	3	6337900	9450000	15636000	0	0	0	1964000	396120	590630	977220	0	0	0	0	1	2	0	0	0	9.3	9.3	9.3	0	0	0
+	3.45119	-1.82809	F4K410;F4K409	F4K410;F4K409		At5g13650	23.051	23.2044	23.4752	21.4125	21.2356	21.5982	5	5	5	9.5	9.5	9.5	74.314	0	30.269	39666000	5	8507600	10383000	20775000	0	0	0	1166600	250220	305390	611030	0	0	0	0	0	5	0	0	0	9.5	9.5	9.5	0	0	0
+	1.29924	-1.8462	Q9SI75	Q9SI75	Elongation factor G, chloroplastic	CPEFG	23.7051	23.9985	24.362	21.1968	23.3746	21.9556	6	6	6	11	11	11	86.057	0	37.996	82806000	11	14984000	21291000	41091000	0	5439100	0	1925700	348470	495140	955610	0	126490	0	1	2	8	0	0	0	11	11	11	0	3.2	0
+	0.978116	-1.95708	P51427	P51427	40S ribosomal protein S5-2	RPS5B	24.7222	24.6639	25.8549	23.9032	21.4177	24.0488	2	2	1	13.5	13.5	9.2	22.921	0	323.31	209870000	13	24788000	29647000	113020000	15724000	9103400	17583000	19079000	2253400	2695200	10275000	1429400	827580	1598500	2	2	4	2	1	2	13.5	13.5	13.5	13.5	4.3	13.5
+	1.72605	-2.05956	Q9SQZ1;Q9SJ36;Q9LZ17;P49205	Q9SQZ1;Q9SJ36;Q9LZ17;P49205	40S ribosomal protein S17-3;40S ribosomal protein S17-2;40S ribosomal protein S17-4;40S ribosomal protein S17-1	RPS17C;RPS17B;RPS17D;RPS17A	23.6231	23.5513	24.4743	22.0359	20.9588	22.4754	2	2	2	15.7	15.7	15.7	16.036	0	24.102	97894000	8	12421000	13663000	41658000	7906600	10315000	11931000	24473000	3105200	3415700	10414000	1976600	2578800	2982700	2	1	3	0	1	1	15.7	15.7	15.7	7.9	15.7	15.7
+	3.75973	-2.08698	P21238	P21238	Chaperonin 60 subunit alpha 1, chloroplastic	CPN60A1	25.9522	26.1404	25.9913	23.6556	24.1096	24.0577	15	15	15	34.5	34.5	34.5	62.071	0	120.67	322990000	36	52322000	90165000	138300000	10609000	19207000	12380000	10419000	1687800	2908500	4461400	342220	619590	399340	6	8	21	0	1	0	28.3	34.5	34.5	21.3	24.6	16
+	1.59693	-2.09747	F4JLP5	F4JLP5	Dihydrolipoyl dehydrogenase 2, chloroplastic	LPD2	23.2516	23.4051	25.0492	21.4483	21.9706	21.9947	5	5	2	9.9	9.9	3.7	60.144	0	51.19	101100000	13	19223000	27579000	49087000	1055200	2083200	2070800	3610700	686540	984960	1753100	37684	74399	73957	1	3	9	0	0	0	9.9	9.9	9.9	4.6	4.6	6.9
+	3.60065	-2.11287	Q9SQI8	Q9SQI8	Dihydrolipoyllysine-residue acetyltransferase component 4 of pyruvate dehydrogenase complex, chloroplastic	LTA2	28.1311	28.4276	28.4814	26.0177	26.2083	26.4755	12	12	11	37.7	37.7	34.6	50.08	0	323.31	1698300000	91	276460000	432150000	781520000	52980000	74231000	80975000	73840000	12020000	18789000	33979000	2303500	3227400	3520600	16	26	33	3	7	6	37.7	37.7	37.7	26.5	32.9	34.4
+	2.49985	-2.11407	Q9FDZ9;Q43291	Q9FDZ9;Q43291	60S ribosomal protein L21-2;60S ribosomal protein L21-1	RPL21E;RPL21A	23.472	23.5158	24.0639	21.8575	21.023	21.8289	2	2	2	9.8	9.8	9.8	18.709	0	11.331	68936000	3	10726000	13164000	32281000	0	6721900	6043500	8617100	1340800	1645500	4035100	0	840240	755440	0	1	2	0	0	0	9.8	9.8	9.8	0	4.9	4.9
+	3.38754	-2.14423	Q9C8P0	Q9C8P0	Dihydrolipoyllysine-residue acetyltransferase component 5 of pyruvate dehydrogenase complex, chloroplastic	EMB3003	26.7974	27.136	26.8838	24.4558	24.9648	24.9639	11	10	10	34.8	31.6	31.6	48.306	0	227.38	665730000	55	110700000	177620000	299240000	21395000	28817000	27963000	28945000	4813000	7722500	13010000	930210	1252900	1215800	12	15	22	1	3	2	34.8	34.8	34.8	24.3	24.3	24.3
+	2.7014	-2.18639	O82204	O82204	60S ribosomal protein L28-1	RPL28A	25.2802	25.259	25.2842	22.4971	23.2581	23.5091	4	4	3	33.6	33.6	24.5	15.895	0	41.965	190140000	11	29939000	39849000	77755000	16618000	10961000	15020000	27163000	4277000	5692700	11108000	2374000	1565800	2145800	3	3	4	1	0	0	33.6	33.6	33.6	33.6	26.6	33.6
+	4.50243	-2.19539	P38666;Q42347	P38666;Q42347	60S ribosomal protein L24-2;60S ribosomal protein L24-1	RPL24B;RPL24A	23.7873	23.8731	23.571	21.6418	21.5525	21.4509	2	2	2	14.7	14.7	14.7	18.632	0	32.75	72796000	10	12118000	15889000	26879000	5242500	5891400	6776000	14559000	2423500	3177800	5375900	1048500	1178300	1355200	1	3	3	1	1	1	14.7	14.7	14.7	7.4	7.4	7.4
+	2.11617	-2.23017	P31167	P31167	ADP,ATP carrier protein 1, mitochondrial	AAC1	23.177	24.1104	24.0283	21.1994	22.212	21.2137	5	5	5	11.5	11.5	11.5	41.475	0	28.801	70966000	9	10332000	19857000	29443000	6564300	4769300	0	3225700	469640	902610	1338300	298380	216790	0	0	3	4	0	1	1	5.8	9.2	9.2	3.1	5	2.4
+	1.88062	-2.27895	Q9FZ76	Q9FZ76	60S ribosomal protein L6-1	RPL6A	23.9053	23.6296	24.0065	20.6753	22.4909	21.5384	6	3	3	27.5	14.2	14.2	26.152	0	21.129	64050000	9	14093000	14026000	31987000	1018700	1702200	1223200	5337500	1174400	1168900	2665600	84896	141850	101930	2	2	4	0	0	1	27.5	27.5	27.5	11.2	6	15
+	2.61339	-2.31171	Q9LF37;A0A178W7U9;F4JVJ1;P42730	Q9LF37	Chaperone protein ClpB3, chloroplastic	CLPB3	23.4969	23.4449	23.6031	20.5911	21.2675	21.7513	7	7	7	9.3	9.3	9.3	108.94	0	45.343	47956000	9	10698000	12736000	23404000	0	787270	331630	959130	213950	254720	468070	0	15745	6632.6	1	1	7	0	0	0	8.1	8.1	9.3	0	1.3	1.5
+	2.90782	-2.31363	O04616;B3H429	O04616	Protein CURVATURE THYLAKOID 1A, chloroplastic	CURT1A	23.7547	23.8104	24.2514	21.6388	21.2087	22.0281	4	4	4	11.6	11.6	11.6	17.697	0	24.445	71936000	8	11767000	17126000	37728000	0	5314800	0	7992900	1307400	1902900	4192000	0	590530	0	1	3	4	0	0	0	10.4	11.6	11.6	0	6.1	0
+	1.71545	-2.37379	Q9FVT2	Q9FVT2	Probable elongation factor 1-gamma 2		23.741	23.9306	24.5295	22.8125	21.3934	20.8739	5	5	3	19.1	19.1	12.1	46.4	0	31.412	86059000	7	15372000	23101000	38237000	3039000	3854200	2455800	4781000	854010	1283400	2124300	168830	214120	136430	0	2	5	0	0	0	19.1	19.1	19.1	9.7	4.8	4.8
+	2.85227	-2.4311	F4KDU5;P49691	F4KDU5;P49691	60S ribosomal protein L4-2	At5g02870;RPL4D	23.6461	23.7517	24.4791	21.5596	21.7939	21.2302	8	2	2	25.4	6.9	6.9	44.592	0	46.899	88503000	9	9904400	14942000	48691000	0	8397600	6568500	4916800	550250	830090	2705000	0	466530	364920	2	2	3	0	1	1	25.4	25.4	25.4	16.5	20.2	20.2
+	3.09903	-2.44586	F4HRW5;P51413;Q93VI3	F4HRW5;P51413;Q93VI3	60S ribosomal protein L17-2;60S ribosomal protein L17-1	At1g67430;RPL17B;RPL17A	25.0059	24.7853	25.0299	22.0212	22.9007	22.5616	4	4	4	22.1	22.1	22.1	14.767	0	30.105	147040000	15	30825000	31571000	65489000	3772100	7715900	7666400	18380000	3853100	3946400	8186200	471520	964490	958300	3	5	4	1	1	1	22.1	22.1	22.1	13.7	13.7	21.4
+	3.76238	-2.4744	Q00218;F4JIZ3	Q00218;F4JIZ3	Phospho-2-dehydro-3-deoxyheptonate aldolase 2, chloroplastic	DHS2	23.7241	23.7756	23.6777	21.3327	20.9057	21.5157	4	4	3	9.5	9.5	7.1	56.148	0	36.272	65478000	9	11766000	16047000	26091000	3292700	3736800	4544600	2518400	452550	617190	1003500	126640	143720	174790	1	2	6	0	0	0	7.1	9.5	9.5	4.9	4.9	4.9
+	3.77746	-2.5122	Q9FI56;F4JF64;Q9SXJ7;P42762;Q8VYJ7	Q9FI56;F4JF64;Q9SXJ7	Chaperone protein ClpC1, chloroplastic;Chaperone protein ClpC2, chloroplastic	CLPC1;HSP93-III;CLPC2	28.6138	28.6382	28.7311	26.2391	26.4066	25.8009	21	21	21	30.9	30.9	30.9	103.45	0	232.79	1692200000	47	125780000	168550000	305040000	236720000	320930000	535160000	38459000	2858700	3830600	6932800	5379900	7293900	12163000	5	13	29	0	0	0	25.9	30.9	30.9	21	20.6	14.9
+	4.71593	-2.54043	P27202	P27202	Photosystem II 10 kDa polypeptide, chloroplastic	PSBR	24.0148	24.1521	24.0946	21.6079	21.3509	21.6814	2	2	2	27.9	27.9	27.9	14.586	0	19.332	141120000	6	18911000	27674000	42358000	23892000	13343000	14942000	20160000	2701600	3953400	6051100	3413200	1906200	2134600	1	1	3	1	0	0	27.9	27.9	27.9	10	10	10
+	1.66016	-2.55806	Q9ZNT0	Q9ZNT0	Protein SUPPRESSOR OF K(+) TRANSPORT GROWTH DEFECT 1	SKD1	24.3578	24.3786	24.5762	20.9467	23.2462	21.4455	7	7	7	19.3	19.3	19.3	48.592	0	47.748	105530000	13	20092000	27586000	49738000	480940	5196200	2433200	3768800	717590	985230	1776400	17177	185580	86902	2	3	7	0	1	0	19.3	19.3	19.3	1.8	9.9	3.7
+	4.30274	-2.81466	O49485	O49485	D-3-phosphoglycerate dehydrogenase 1, chloroplastic	PGDH1	25.8494	25.973	26.2396	23.0973	23.1172	23.4035	9	9	8	21.6	21.6	19.7	63.324	0	68.392	302760000	24	57296000	75506000	142300000	5174600	13960000	8523500	10440000	1975700	2603600	4906800	178430	481380	293910	4	6	13	0	0	1	21.6	21.6	21.6	10	19.2	17.2
+	2.97343	-2.86428	Q9LM02	Q9LM02	Cycloartenol-C-24-methyltransferase	SMT1	24.059	24.3584	24.3483	21.1887	22.0242	20.9599	5	5	5	20.8	20.8	20.8	38.268	0	120.95	81266000	12	16226000	23143000	39736000	877710	915890	368430	4780400	954450	1361300	2337400	51630	53876	21672	1	4	7	0	0	0	20.8	20.8	20.8	5.1	5.1	5.1
+	2.46252	-3.09674	Q94K73	Q94K73	Phenylalanine--tRNA ligase, chloroplastic/mitochondrial		24.3264	24.4216	24.639	21.062	22.3263	20.7085	6	6	6	17.9	17.9	17.9	49.251	0	35.817	95511000	6	20345000	24233000	46681000	1820400	2102500	328890	3411100	726600	865470	1667200	65014	75091	11746	0	1	5	0	0	0	17.9	17.9	17.9	5.4	5.4	2.8
+	3.85173	-3.13006	Q8RWN9	Q8RWN9	Dihydrolipoyllysine-residue acetyltransferase component 2 of pyruvate dehydrogenase complex, mitochondrial		24.7228	25.3707	25.139	21.9106	21.7765	22.1553	7	7	5	19.3	19.3	12.6	58.467	0	43.786	146660000	14	25226000	44552000	73785000	1091600	891930	1112400	4583100	788310	1392200	2305800	34114	27873	34761	1	5	8	0	0	0	19.3	19.3	19.3	2.8	2.8	2.8
+	3.70389	-3.48229	F4IFG1;F4IFG2;Q8LFT2;A0A1P8AX46	F4IFG1;F4IFG2;Q8LFT2;A0A1P8AX46	Dynamin-related protein 3B	DRP3B	24.7947	25.0201	25.0584	21.9143	21.4754	21.0366	9	9	6	13.1	13.1	8.6	86.691	0	125.23	130330000	16	27159000	35481000	66678000	507030	256530	248430	2369600	493790	645110	1212300	9218.8	4664.2	4516.8	2	4	10	0	0	0	13.1	13.1	13.1	0.9	0.9	0.9
+	2.90477	-3.48638	P92959;F4K1S8	P92959	50S ribosomal protein L24, chloroplastic	RPL24	24.8304	24.6375	24.6545	22.0521	20.6561	20.955	3	3	3	15.7	15.7	15.7	21.976	0	24.738	118470000	9	26799000	28419000	49891000	6765900	0	6591700	11847000	2679900	2841900	4989100	676590	0	659170	1	3	3	0	0	2	15.7	15.7	15.7	5.1	0	5.6
	1.09977	1.15332	A8MRV1;P59259	A8MRV1;P59259	Histone H4	At1g07660	23.3464	23.3325	23.3487	24.3735	23.7096	25.4044	3	3	3	32.6	32.6	32.6	9.3939	0	19.779	121110000	14	6948100	8271200	15178000	29218000	23274000	38218000	24221000	1389600	1654200	3035500	5843600	4654700	7643500	1	1	2	4	2	4	23.3	23.3	23.3	32.6	32.6	32.6
	1.12844	0.97002	P56808	P56808	30S ribosomal protein S19, chloroplastic	rps19	23.0917	23.013	22.7326	24.6626	23.3518	23.7329	2	2	2	28.3	28.3	28.3	10.608	0	41.085	83225000	11	7390500	10656000	13231000	19226000	13602000	19118000	20806000	1847600	2664100	3307800	4806600	3400500	4779600	1	1	2	3	2	2	28.3	28.3	28.3	28.3	28.3	28.3
	1.33782	0.949108	A0A2H1ZEA9;O65396	A0A2H1ZEA9;O65396	Aminomethyltransferase, mitochondrial	GDCST	23.8009	24.6583	24.5606	25.6406	24.9812	25.2454	6	6	6	21.7	21.7	21.7	46.352	0	41.394	215710000	20	18027000	29479000	43187000	43133000	38984000	42903000	9805100	819390	1340000	1963100	1960600	1772000	1950100	1	3	3	2	6	5	19.1	17.3	14.7	19.1	19.1	19.1
	1.88779	0.924147	Q2V4Q4;Q3EDH2;O50061	Q2V4Q4;Q3EDH2;O50061	50S ribosomal protein L4, chloroplastic	RPL4	24.9535	24.8803	24.7691	26.0831	25.3849	25.9072	4	4	4	17.6	17.6	17.6	30.142	0	66.547	301600000	20	32402000	38002000	57858000	55803000	50916000	66621000	21543000	2314500	2714400	4132700	3985900	3636800	4758700	3	2	7	3	2	3	17.6	17.6	17.6	14.4	17.6	17.6
	2.51139	0.916982	P51412	P51412	50S ribosomal protein L21, chloroplastic	RPL21	24.0603	24.0892	24.3899	25.0281	24.9732	25.289	3	3	3	14.5	14.5	14.5	24.038	0	32.994	189020000	18	16453000	19770000	42767000	33026000	36807000	40194000	14540000	1265600	1520800	3289800	2540400	2831300	3091800	2	2	4	3	3	4	14.5	14.5	14.5	14.5	14.5	14.5
	2.90797	0.896243	O65719	O65719	Heat shock 70 kDa protein 3	HSP70-3	20.5218	20.6211	20.4085	21.2309	21.5003	21.509	6	2	2	12	3.7	3.7	71.147	0	11.963	6834200	3	1314200	1807500	2626300	0	1086100	0	184710	35519	48852	70982	0	29355	0	0	1	2	0	0	0	12	12	12	6.6	8.8	8.3
	0.525043	0.888522	O82122;F4KII6	O82122;F4KII6	Vegetative storage protein 2	VSP2	21.895	21.7877	21.5127	21.5064	22.3452	24.0093	2	2	2	8.7	8.7	8.7	29.842	0	13.243	39373000	6	5382000	6594000	10767000	1007300	6402600	9219800	3028700	414000	507230	828220	77483	492500	709220	1	1	2	0	0	2	8.7	8.7	8.7	4.5	8.7	8.7
	1.36154	0.884188	Q9SZJ5;Q94C74	Q9SZJ5	Serine hydroxymethyltransferase 1, mitochondrial	SHM1	23.2849	23.2921	23.6167	23.9148	24.0928	24.8387	6	6	6	13.3	13.3	13.3	57.4	0	43.851	107820000	10	7713200	7986500	17302000	16782000	28253000	29782000	3717900	265970	275400	596630	578700	974250	1027000	0	1	4	0	1	4	13.3	10.4	7.7	10.3	12	12
	1.7564	0.860624	Q38814	Q38814	Thiamine thiazole synthase, chloroplastic	THI1	20.3961	20.6139	20.6366	21.8229	21.2158	21.1897	2	2	2	7.4	7.4	7.4	36.664	0	12.36	8699000	2	1145400	1901100	3014500	783940	1078800	775180	669160	88109	146240	231890	60303	82986	59630	0	0	2	0	0	0	7.4	7.4	7.4	3.7	3.7	3.7
	1.30158	0.828407	Q9SKX4	Q9SKX4	50S ribosomal protein L3-1, chloroplastic	RPL3A	25.804	25.7143	26.0581	26.2173	26.6587	27.1857	8	8	8	31.7	31.7	31.7	29.363	0	126.26	586110000	34	51757000	57205000	119480000	99176000	110670000	147830000	34477000	3044600	3365000	7028300	5833900	6509800	8695900	5	4	10	4	5	6	31.7	31.7	31.7	25.5	28.4	28.4
	1.06561	0.812912	Q9FWA3	Q9FWA3	6-phosphogluconate dehydrogenase, decarboxylating 3		21.2408	21.3711	21.2733	21.6332	21.885	22.8058	2	2	2	5.1	5.1	5.1	53.577	0	10.946	15893000	2	2119200	3096000	4772900	1933500	2641400	1329600	588620	78490	114670	176780	71613	97831	49246	0	0	2	0	0	0	5.1	5.1	5.1	3.5	3.5	3.5
	1.01725	0.770034	Q9SSS9	Q9SSS9	ATP synthase subunit delta, chloroplastic	ATPD	23.9648	23.1759	23.7586	24.1065	24.1703	24.9326	4	4	4	16.2	16.2	16.2	25.668	0	29.019	123060000	10	12008000	15424000	23477000	20292000	27319000	24542000	7691400	750490	964020	1467300	1268300	1707500	1533900	1	1	4	1	1	2	11.5	16.2	16.2	16.2	16.2	16.2
	2.56744	0.727076	Q9M1P5;Q6ID97;A0A1P8BDK6;Q9LYJ3;Q9LQC8;P36397;P0DH91	Q9M1P5;Q6ID97;A0A1P8BDK6;Q9LYJ3;Q9LQC8;P36397;P0DH91	ADP-ribosylation factor 2-A;ADP-ribosylation factor 1;ADP-ribosylation factor 2-B	T17J13.250;ARFA1F;T15N1_160;ARF2-A;ARF1;ARF2-B	23.2154	23.3998	23.1547	24.1238	23.9862	23.8412	4	4	4	27.6	27.6	27.6	20.607	0	40.462	91441000	21	9639600	12889000	20536000	16323000	17082000	14972000	9144100	963960	1288900	2053600	1632300	1708200	1497200	1	2	5	4	5	4	27.6	27.6	27.6	17.7	17.7	17.7
	1.36777	0.683044	A0A1P8ANC0;Q9C9W5	A0A1P8ANC0;Q9C9W5	Glycerate dehydrogenase HPR, peroxisomal	HPR	20.4865	20.8671	20.6716	21.0616	21.2592	21.7534	2	2	2	6.9	6.9	6.9	39.761	0	12.318	16889000	4	1124400	2343500	3124400	3148100	2906700	4241900	703710	46849	97645	130180	131170	121110	176750	0	0	2	0	1	1	6.9	6.9	6.9	3.9	3.9	3.9
	1.61433	0.60917	A8MS69;Q42524	A8MS69;Q42524	4-coumarate--CoA ligase 1	4CL1	26.5016	26.4813	26.0765	27.1656	26.8927	26.8287	8	8	8	22.8	22.8	22.8	58.546	0	55.753	717980000	19	33036000	43953000	77851000	229170000	193400000	140570000	27615000	1270600	1690500	2994300	8814200	7438400	5406700	3	5	11	0	0	0	22.8	22.8	22.8	6.5	6.5	7.4
	1.24952	0.598573	P56791	P56791	50S ribosomal protein L2, chloroplastic	rpl2-A	25.293	25.3604	25.8261	26.0724	25.8423	26.3606	3	3	3	16.1	16.1	16.1	29.864	0	73.261	421890000	22	38788000	50830000	117050000	64672000	66144000	84401000	30135000	2770600	3630700	8361000	4619500	4724600	6028700	3	4	5	3	4	3	16.1	16.1	16.1	16.1	16.1	16.1
	0.926489	0.586213	P36212;P36210	P36212;P36210	50S ribosomal protein L12-3, chloroplastic;50S ribosomal protein L12-1, chloroplastic	RPL12C;RPL12A	26.1402	26.0029	25.8369	26.533	26.1154	27.0902	4	4	4	20.9	20.9	20.9	19.682	0	38.901	564510000	20	87152000	66312000	100200000	94159000	80298000	136390000	51319000	7923000	6028300	9109300	8559900	7299900	12399000	4	5	5	3	1	2	16.6	16.6	16.6	16	16	16
	0.901631	0.558165	O04603	O04603	50S ribosomal protein L5, chloroplastic	RPL5	22.5673	22.6061	22.6004	23.6853	22.696	23.067	3	3	3	16	16	16	28.343	0	17.889	56152000	4	4614500	8583300	15418000	10308000	6926500	10302000	2955400	242870	451750	811460	542550	364550	542200	0	0	1	2	0	1	12.6	16	16	12.6	12.6	12.6
	0.46034	0.552451	A0A1P8B4C2;Q9SV21;Q9SV20	A0A1P8B4C2;Q9SV21;Q9SV20	Coatomer subunit beta-1;Coatomer subunit beta-2		20.8591	20.8191	21.5049	22.2309	20.6952	21.9144	2	2	2	3.1	3.1	3.1	108.81	0	11.097	10489000	2	1776000	2087300	5336900	442830	648040	197850	243930	41303	48542	124110	10298	15071	4601.3	0	0	2	0	0	0	3.1	3.1	3.1	1.9	1.9	1.9
	0.911374	0.545382	O23049	O23049	50S ribosomal protein L6, chloroplastic	RPL6	24.7665	24.803	24.9569	25.6498	24.8412	25.6715	7	7	7	36.3	36.3	36.3	24.705	0	98.286	261510000	32	24532000	36969000	66217000	44535000	36005000	53251000	18679000	1752300	2640700	4729800	3181100	2571800	3803700	3	6	8	5	5	5	30.5	36.3	36.3	33.2	33.2	36.3
	0.420395	0.539944	Q9FLT0;Q8VZG7	Q9FLT0;Q8VZG7		Tudor2;Tudor1	20.1039	20.9649	21.3456	20.6683	21.294	22.072	2	2	2	2.4	2.4	2.4	107.74	0	12.384	10480000	4	1094100	2715900	4025600	900460	726490	1017300	194070	20262	50294	74547	16675	13454	18840	1	0	3	0	0	0	2.4	2.4	2.4	1.3	1.3	1.3
	1.90464	0.536938	P56771	P56771	Cytochrome f	petA	24.972	25.2733	25.2594	25.8401	25.699	25.5763	8	8	8	34.7	34.7	34.7	35.356	0	77.451	322520000	32	30944000	51011000	80078000	57292000	58124000	45071000	17918000	1719100	2833900	4448800	3182900	3229100	2504000	4	8	11	3	4	2	34.7	34.7	34.7	30.6	30.6	30.6
	0.329169	0.524202	P49692	P49692	60S ribosomal protein L7a-1	RPL7AA	21.0643	20.2041	22.2285	21.5745	21.2511	22.244	2	2	1	7.4	7.4	3.1	29.129	0	11.615	17788000	3	3058000	1024600	7440200	0	2746900	3518100	1617100	278000	93149	676380	0	249720	319830	1	0	2	0	0	0	7.4	7.4	7.4	0	3.1	3.1
	1.33084	0.513783	P49206;Q8LPJ7;Q9LYK9	P49206;Q8LPJ7;Q9LYK9	40S ribosomal protein S26-1;40S ribosomal protein S26-2;40S ribosomal protein S26-3	RPS26A;RPS26B;RPS26C	24.8121	24.5627	24.7187	25.3419	24.8832	25.4098	3	3	3	29	29	29	14.729	0	50.347	228890000	17	26362000	25979000	56477000	44362000	32997000	42718000	38149000	4393700	4329800	9412800	7393700	5499400	7119700	2	3	4	3	2	3	29	29	29	29	29	29
	0.769145	0.463998	P61841	P61841	30S ribosomal protein S7, chloroplastic	rps7-A	24.4018	24.2773	24.5843	24.4613	24.827	25.3671	4	4	4	30.3	30.3	30.3	17.357	0	27.038	186320000	17	20961000	22273000	41820000	18673000	34288000	48309000	23291000	2620100	2784100	5227500	2334200	4286000	6038600	2	2	3	2	3	5	24.5	24.5	24.5	23.9	24.5	24.5
	0.873477	0.443227	P56759	P56759	ATP synthase subunit b, chloroplastic	atpF	24.0838	23.8445	23.3811	24.4432	24.0994	24.0965	4	4	4	21.7	21.7	21.7	21.057	0	38.159	117260000	17	10244000	19796000	25250000	22472000	23267000	16230000	14657000	1280500	2474500	3156300	2809000	2908400	2028700	2	2	5	2	3	3	21.7	21.7	21.7	16.8	21.7	16.8
	2.35108	0.423203	Q9LHA8	Q9LHA8	Probable mediator of RNA polymerase II transcription subunit 37c	MED37C	23.9909	24.0702	24.1872	24.4187	24.5247	24.5746	7	7	1	13.5	13.5	1.8	71.101	0	44.486	141740000	13	13749000	18833000	30057000	24457000	26396000	28249000	3830900	371590	509000	812350	661010	713410	763500	0	2	6	1	3	1	13.5	13.5	13.5	10	10	11.7
	1.15114	0.400537	P56797	P56797	30S ribosomal protein S2, chloroplastic	rps2	23.7775	23.8123	24.1565	24.2963	24.1356	24.5159	2	2	2	7.2	7.2	7.2	26.904	0	15.145	128530000	11	11771000	15287000	33220000	24172000	21620000	22458000	10711000	980920	1273900	2768300	2014300	1801700	1871500	1	3	3	1	1	2	7.2	7.2	7.2	7.2	7.2	7.2
	0.813486	0.399569	Q9FN48;A0A1P8BCX7	Q9FN48;A0A1P8BCX7	Calcium sensing receptor, chloroplastic	CAS	22.9791	23.7387	23.4865	23.8629	23.7204	23.8198	3	3	3	12.4	12.4	12.4	41.285	0	18.824	90001000	12	7219200	12085000	22145000	17013000	14986000	16552000	4500000	360960	604270	1107300	850630	749320	827580	1	3	3	1	2	2	12.4	12.4	12.4	12.4	12.4	12.4
	0.353871	0.368859	P56773	P56773	Cytochrome b6	petB	23.7003	24.7672	24.3376	24.9588	24.9213	24.0316	3	3	3	19.5	19.5	19.5	24.152	0	31.302	168320000	12	13012000	30628000	39987000	33455000	32572000	18662000	18702000	1445800	3403100	4443000	3717200	3619200	2073500	0	3	3	2	3	1	19.5	19.5	19.5	19.5	19.5	19.5
	0.748523	0.349216	B3H5S2;P10798;P10797;F4KA76;P10796	B3H5S2;P10798;P10797;F4KA76;P10796	Ribulose bisphosphate carboxylase small chain;Ribulose bisphosphate carboxylase small chain 3B, chloroplastic;Ribulose bisphosphate carboxylase small chain 2B, chloroplastic;Ribulose bisphosphate carboxylase small chain 1B, chloroplastic	At5g38410;RBCS-3B;RBCS-2B;RBCS-1B	26.6497	27.21	27.2289	27.2348	27.333	27.5684	6	6	5	28.5	28.5	24.2	20.84	0	84.641	1215900000	50	91178000	194240000	300790000	175270000	231680000	222770000	93533000	7013700	14942000	23138000	13482000	17821000	17136000	7	9	13	6	7	8	28.5	28.5	28.5	28.5	28.5	28.5
	0.739759	0.326013	Q93VG5;Q9FIF3	Q93VG5	40S ribosomal protein S8-1	RPS8A	25.9808	25.7458	26.3656	26.2284	26.3101	26.5318	11	11	11	46.8	46.8	46.8	24.993	0	216.3	612340000	37	58724000	79201000	215070000	80728000	122070000	56547000	68038000	6524900	8800100	23897000	8969800	13563000	6283000	6	8	14	4	3	2	36	46.8	46.8	32.9	32.9	26.6
	0.142329	0.321773	B9DG17;Q08682	B9DG17;Q08682	40S ribosomal protein SA;40S ribosomal protein Sa-1	P40;RPSaA	22.1968	22.2647	21.8767	21.5868	21.6233	24.0934	3	3	3	13.3	13.3	13.3	31.981	0	20.853	43166000	7	6385700	8746700	10302000	2936200	3441300	11355000	3083300	456120	624760	735830	209730	245810	811040	1	1	2	0	0	3	13.3	13.3	13.3	9.5	9.5	9.5
	0.646149	0.307269	P25873	P25873	50S ribosomal protein L15, chloroplastic	RPL15	25.5223	25.6425	25.725	25.6539	25.8183	26.3394	8	8	8	31.8	31.8	31.8	29.707	0	119.92	424510000	28	46179000	60393000	101700000	62704000	70515000	83023000	23584000	2565500	3355200	5649800	3483500	3917500	4612400	2	7	8	2	5	4	29.2	31.8	29.2	23.8	31.8	31.8
	0.492076	0.295002	Q9SU94	Q9SU94	Protein arginine N-methyltransferase 1.1	PRMT11	20.4916	20.5875	20.7131	20.4047	21.0174	21.2551	2	2	2	6.2	6.2	6.2	43.893	0	11.672	6240200	2	1307500	1806000	3126800	0	0	0	390010	81719	112870	195420	0	0	0	0	0	2	0	0	0	6.2	6.2	6.2	0	0	0
	0.630001	0.292779	A8MRX2;Q9M8X9;Q42340;F4JWM1	A8MRX2;Q9M8X9;Q42340;F4JWM1	40S ribosomal protein S16-2;40S ribosomal protein S16-3	At5g18380;RPS16B;RPS16C	23.161	23.11	23.7488	23.7141	23.6129	23.5711	2	2	1	12.5	12.5	6.9	16.544	0	12.633	85419000	9	8494600	10042000	26707000	13979000	14364000	11834000	8541900	849460	1004200	2670700	1397900	1436400	1183400	2	2	2	1	1	1	12.5	12.5	12.5	12.5	12.5	12.5
	0.711693	0.287507	A0A1P8BCJ5;Q9C5U3;Q94BQ2;B3H533;Q9T090;Q9FJC9	A0A1P8BCJ5;Q9C5U3;Q94BQ2	26S protease regulatory subunit 8 homolog A;26S protease regulatory subunit 8 homolog B	RPT6A;RPT6B	20.9739	21.1058	21.5229	21.3255	21.5581	21.5815	3	2	2	12.2	8.9	8.9	40.688	0	12.455	11313000	2	1771600	2703700	5423900	590200	524930	298880	514240	80525	122900	246540	26827	23860	13586	0	0	2	0	0	0	12.2	12.2	12.2	8.6	8.6	8.6
	0.24776	0.257365	Q9SIV2	Q9SIV2	26S proteasome non-ATPase regulatory subunit 2 homolog A	RPN1A	21.7875	21.5465	21.8014	22.3174	21.1661	22.424	2	2	2	2.5	2.5	2.5	98.143	0	11.752	13356000	2	3522300	3094500	6739300	0	0	0	247330	65228	57306	124800	0	0	0	0	0	2	0	0	0	2.5	2.5	2.5	0	0	0
	0.424845	0.242273	P42732;B3H631	P42732;B3H631	30S ribosomal protein S13, chloroplastic	RPS13;At5g14320	24.6361	24.5085	24.6254	24.5039	24.6933	25.2996	4	4	4	23.7	23.7	23.7	19.096	0	30.835	195710000	25	19619000	29377000	53779000	24738000	22388000	45807000	21745000	2179900	3264100	5975500	2748700	2487600	5089700	3	6	7	3	2	4	18.9	23.7	23.7	18.9	12.4	23.7
	0.732441	0.233289	F4KDZ4;Q9ZP05;A8MRP1;A0A1P8BBQ0;B3H560;O82399	F4KDZ4;Q9ZP05;A8MRP1;A0A1P8BBQ0;B3H560	Malate dehydrogenase;Malate dehydrogenase, glyoxysomal	PMDH2	23.686	23.8796	23.4603	23.798	24.0672	23.8606	4	4	4	16.2	16.2	16.2	34.975	0	24.02	100260000	7	9610000	15113000	21234000	18931000	21745000	13623000	5897500	565300	889020	1249000	1113600	1279100	801380	0	2	1	1	3	0	12.9	12.9	12.9	16.2	16.2	12.9
	1.03903	0.230628	P56801	P56801	30S ribosomal protein S8, chloroplastic	rps8	25.0687	25.0476	24.9078	25.3643	25.0613	25.2905	3	3	3	23.1	23.1	23.1	15.479	0	40.593	253350000	18	32796000	35456000	62640000	45210000	38410000	38842000	36193000	4685200	5065100	8948600	6458600	5487100	5548900	2	2	4	3	4	3	23.1	23.1	23.1	23.1	23.1	23.1
	0.307007	0.223636	Q9FY50	Q9FY50	50S ribosomal protein L10, chloroplastic	RPL10	23.3756	23.3153	23.5457	23.5732	23.17	24.1643	3	3	3	14.1	14.1	14.1	24.736	0	18.819	93925000	12	12312000	14496000	21973000	13736000	10932000	20475000	7225000	947090	1115100	1690300	1056600	840940	1575000	1	1	5	2	2	1	14.1	14.1	10.5	7.3	7.3	7.3
	0.323836	0.22178	P10795;F4HRR5	P10795;F4HRR5	Ribulose bisphosphate carboxylase small chain 1A, chloroplastic;Ribulose bisphosphate carboxylase small chain	RBCS-1A;RBCS1A	24.8069	25.3319	25.3711	25.0892	25.2796	25.8063	4	3	3	21.1	16.7	16.7	20.216	0	53.302	291390000	18	25038000	47971000	73987000	38632000	50407000	55353000	24282000	2086500	3997600	6165600	3219300	4200600	4612700	1	4	4	2	3	4	21.1	21.1	21.1	21.1	21.1	21.1
	0.876439	0.21584	P56792	P56792	50S ribosomal protein L14, chloroplastic	rpl14	24.9512	25.0771	24.9113	25.2598	24.9937	25.3336	4	4	4	45.9	45.9	45.9	13.582	0	43.188	278520000	24	25778000	55672000	106720000	30392000	28770000	31184000	34814000	3222300	6959000	13340000	3799100	3596300	3898000	3	5	6	3	3	4	37.7	45.9	45.9	37.7	37.7	37.7
	0.383694	0.209571	Q9LFW1;Q9SRT9;O22666	Q9LFW1;Q9SRT9;O22666	UDP-arabinopyranose mutase 2;UDP-arabinopyranose mutase 1;UDP-arabinopyranose mutase 3	RGP2;RGP1;RGP3	21.5238	21.595	21.3731	21.3342	22.0966	21.6898	2	2	2	6.9	6.9	6.9	40.89	0	12.39	17527000	6	2593500	3561900	5188500	2449000	2132600	1601800	730310	108060	148410	216190	102040	88859	66742	0	1	3	1	1	0	6.9	6.9	6.9	3.1	3.1	3.1
	0.374826	0.208567	Q9ASR1;F4JB06;F4JB05;F4JNE0	Q9ASR1		T6H22.13	23.6932	24.0962	23.805	24.0379	23.746	24.4361	8	8	8	10.8	10.8	10.8	93.89	0	47.698	118670000	13	14352000	22867000	36483000	16857000	10996000	17115000	2697100	326180	519720	829160	383120	249920	388970	0	2	7	2	0	2	10	10	10.8	7.4	6.2	6.2
	0.39879	0.20127	Q9LXG1;B3H7J6;Q9FLF0	Q9LXG1;B3H7J6;Q9FLF0	40S ribosomal protein S9-1;40S ribosomal protein S9-2	RPS9B;At5g15200;RPS9C	25.4099	25.3183	25.9276	25.6392	25.6722	25.9483	6	6	6	28.3	28.3	28.3	23.036	0	42.728	388440000	34	36281000	36491000	132160000	50538000	65409000	67564000	35313000	3298300	3317400	12015000	4594400	5946200	6142200	3	4	7	5	7	8	23.2	23.2	28.3	28.3	28.3	28.3
	0.85991	0.200452	P19366	P19366	ATP synthase subunit beta, chloroplastic	atpB	27.8373	28.1856	27.9643	28.2461	28.2191	28.1233	20	20	19	61.2	61.2	59	53.933	0	323.31	2297900000	151	278510000	418010000	642840000	323310000	345010000	290250000	82069000	9946900	14929000	22959000	11547000	12322000	10366000	17	32	44	22	20	16	54	61.2	61.2	51.4	58.6	51.4
	0.443914	0.19846	Q9CAX6	Q9CAX6	40S ribosomal protein S14-2	RPS14B	25.5317	25.284	25.9271	25.8597	25.7635	25.7149	5	5	1	37.3	37.3	7.3	16.273	0	51.661	385660000	19	40556000	42730000	114620000	62178000	68278000	57295000	64277000	6759300	7121700	19104000	10363000	11380000	9549100	2	3	7	2	3	2	30	30	30	37.3	37.3	37.3
	0.155183	0.192221	Q9XFT3	Q9XFT3	Oxygen-evolving enhancer protein 3-1, chloroplastic	PSBQ1	24.2676	24.5939	23.2502	24.2014	23.8531	24.6338	3	3	3	17	17	17	23.866	0	19.918	126960000	6	15886000	26916000	18269000	16416000	18511000	30959000	11541000	1444100	2446900	1660800	1492400	1682800	2814500	1	2	1	1	0	1	17	12.5	12.5	12.5	12.5	17
	0.179549	0.190008	P59224;P59223	P59224;P59223	40S ribosomal protein S13-2;40S ribosomal protein S13-1	RPS13B;RPS13A	24.3212	24.3196	25.3139	24.4574	25.2481	24.8191	4	4	4	29.8	29.8	29.8	17.085	0	55.312	221230000	24	15681000	17926000	46702000	60268000	32492000	48158000	27653000	1960100	2240800	5837700	7533600	4061500	6019800	2	2	8	4	3	5	29.8	29.8	29.8	23.8	23.8	23.8
	0.119337	0.104107	Q8LPJ4	Q8LPJ4	ABC transporter E family member 2	ABCE2	21.031	21.2104	21.3724	21.2697	21.8506	20.8058	2	2	2	4.1	4.1	4.1	68.389	0	11.207	9675400	2	1840200	2795400	5039800	0	0	0	333630	63454	96394	173790	0	0	0	0	0	2	0	0	0	4.1	4.1	4.1	0	0	0
	0.159562	0.103209	Q9CA67	Q9CA67	Geranylgeranyl diphosphate reductase, chloroplastic	CHLP	23.4897	23.5422	23.7323	24.1049	23.3054	23.6635	4	4	4	9.6	9.6	9.6	51.837	0	31.103	94494000	10	12618000	15856000	29637000	15697000	10511000	10177000	3779800	504700	634250	1185500	627860	420420	407070	1	2	4	0	2	1	9.6	9.6	9.6	8.1	8.1	8.1
	0.156047	0.0948505	F4HU93;Q05431;F4JFY4;F4JFY5;Q42592	F4HU93;Q05431	L-ascorbate peroxidase 1, cytosolic	APX1	26.413	26.6636	26.3726	26.4256	26.3179	26.9903	11	11	11	63.5	63.5	63.5	27.52	0	98.829	667950000	68	89449000	114180000	145420000	90547000	101860000	126490000	47711000	6389200	8155900	10387000	6467700	7276100	9034700	10	15	17	7	9	10	63.5	56.2	63.5	59	63.5	59.8
	0.0317106	0.0928313	P56807	P56807	30S ribosomal protein S18, chloroplastic	rps18	22.7302	22.7715	22.5494	20.8748	23.285	24.1698	3	3	3	27.7	27.7	27.7	12.06	0	18.393	70267000	6	2194800	22501000	32353000	3525100	5207500	4486300	14053000	438950	4500200	6470500	705030	1041500	897260	0	1	2	1	0	2	18.8	27.7	27.7	11.9	18.8	18.8
	0.190887	0.0894972	P56761	P56761	Photosystem II D2 protein	psbD	23.6056	24.1995	23.7716	23.8934	23.9996	23.9522	4	4	4	15.9	15.9	15.9	39.547	0	25.948	109670000	12	11134000	21783000	26051000	15891000	18567000	16240000	10967000	1113400	2178300	2605100	1589100	1856700	1624000	0	4	3	2	2	1	15.9	15.9	15.9	15.9	12.7	12.7
	0.121449	0.0836525	F4J737;F4J738	F4J737;F4J738	Importin beta-like SAD2 homolog	At3g59020	20.9828	21.0592	21.3905	21.5266	20.8033	21.3536	2	2	2	2.3	2.3	2.3	117.64	0	11.408	9880200	2	1826000	2460600	5119200	0	474430	0	219560	40578	54680	113760	0	10543	0	0	0	2	0	0	0	2.3	2.3	2.3	0	1.2	0
	0.0691817	0.0718257	P49200	P49200	40S ribosomal protein S20-1	RPS20A	24.3158	24.2556	24.7609	24.149	24.2326	25.1661	3	3	2	28.2	28.2	18.5	13.878	0	24.542	178400000	21	19244000	22938000	60192000	19152000	21075000	35801000	29733000	3207400	3822900	10032000	3191900	3512500	5966900	3	3	6	2	3	4	28.2	28.2	28.2	28.2	28.2	28.2
	0.021743	0.0181535	Q56YA5	Q56YA5	Serine--glyoxylate aminotransferase	AGT1	23.0546	23.5436	23.7496	23.8328	23.2122	23.3573	3	3	3	10.5	10.5	10.5	44.207	0	21.605	84024000	12	9247400	14202000	26316000	14130000	10693000	9435900	4001200	440350	676270	1253100	672850	509210	449330	1	1	5	2	1	2	10.5	10.5	10.5	10.5	10.5	10.5
	0.0130644	0.00783793	P56778	P56778	Photosystem II CP43 reaction center protein	psbC	23.2842	23.9234	23.7298	23.546	23.7503	23.6646	3	3	3	6.6	6.6	6.6	51.867	0	23.289	97596000	10	12017000	22319000	34603000	9145900	11062000	8450100	6971100	858330	1594200	2471700	653280	790110	603580	2	2	3	1	1	1	6.6	6.6	6.6	3.6	3.6	3.6
	0.0133495	-0.00789515	P61845	P61845	50S ribosomal protein L23, chloroplastic	rpl23-A	22.6248	22.7652	22.8733	22.3947	22.8427	23.0022	2	2	2	23.7	23.7	23.7	10.789	0	15.486	49671000	16	5779200	6893500	12859000	4285700	9866900	9986200	8278500	963200	1148900	2143200	714280	1644500	1664400	0	4	8	2	1	1	23.7	23.7	23.7	23.7	23.7	23.7
	0.0124748	-0.0140406	Q9FKC0	Q9FKC0	60S ribosomal protein L13a-4	RPL13AD	21.0493	21.0217	21.5731	21.3671	20.5721	21.6627	4	2	2	24.3	11.2	11.2	23.59	0	11.615	12760000	2	2187600	2572700	5397800	574270	1471200	556760	1160000	198870	233880	490710	52206	133750	50614	0	0	2	0	0	0	18	18	24.3	12.6	18	12.6
	0.0772509	-0.0337969	Q9LJE4;P21240;C0Z361;A0A1P8ATB3;A0A2H1ZEC4;A0A1P8ATA4;Q9C667	Q9LJE4;P21240	Chaperonin 60 subunit beta 2, chloroplastic;Chaperonin 60 subunit beta 1, chloroplastic	CPN60B2;CPN60B1	23.5972	23.9623	23.6776	23.8482	23.7866	23.5008	5	5	5	10.1	10.1	10.1	63.341	0	31.144	97666000	14	12509000	17991000	26572000	8047300	12009000	20538000	2872500	367930	529150	781520	236680	353200	604050	0	3	5	3	2	1	10.1	10.1	10.1	6.2	6.2	8.6
	0.0363216	-0.0397116	P56777	P56777	Photosystem II CP47 reaction center protein	psbB	24.0656	25.1824	24.8252	24.4909	24.9901	24.473	6	6	6	18.3	18.3	18.3	56.036	0	38.988	209320000	15	20690000	51318000	60463000	31311000	29988000	15553000	14952000	1477800	3665600	4318800	2236500	2142000	1110900	1	6	7	0	1	0	18.3	18.3	18.3	18.3	15.7	11.4
	0.0980039	-0.0582078	Q9LR33;P49637	Q9LR33;P49637	60S ribosomal protein L27a-2;60S ribosomal protein L27a-3	RPL27AB;RPL27AC	25.9977	26.0998	26.1367	25.8918	25.7399	26.428	3	3	3	22.6	22.6	22.6	16.292	0	17.71	450410000	8	14311000	21410000	38951000	113330000	107170000	155240000	56301000	1788800	2676200	4868800	14166000	13396000	19405000	1	2	2	0	1	2	17.1	22.6	17.1	15.8	15.8	22.6
	0.168659	-0.0765196	F4K5C7;Q93VH9;P49204;F4IMI7	F4K5C7;Q93VH9;P49204;F4IMI7	40S ribosomal protein S4;40S ribosomal protein S4-1;40S ribosomal protein S4-2	At5g07090;RPS4A;RPS4B;At2g17360	25.7459	25.2939	25.3882	25.5931	25.3577	25.2477	6	6	1	27.5	27.5	2.9	27.707	0	146.51	330570000	23	41992000	43812000	109070000	54420000	56498000	24779000	20661000	2624500	2738300	6816800	3401200	3531100	1548700	3	4	7	2	3	4	18.4	18.4	23.8	16.8	24.2	21.3
	0.159787	-0.0793546	P49688;Q9SCM3	P49688	40S ribosomal protein S2-3	RPS2C	25.2779	25.4188	25.8511	25.5039	25.5106	25.2952	6	6	3	29.8	29.8	14.7	30.878	0	104.91	341340000	36	38236000	48223000	114100000	39328000	54788000	46661000	21334000	2389800	3013900	7131500	2458000	3424300	2916300	4	6	9	6	6	5	29.8	29.8	29.8	29.8	29.8	29.8
	0.180645	-0.0898813	Q43127;F4ID91;Q8LCE1	Q43127	Glutamine synthetase, chloroplastic/mitochondrial	GLN2	25.0275	25.1667	25.3537	25.1521	25.3425	24.7836	5	5	5	17	17	17	47.41	0	88.216	274530000	24	28844000	40720000	97966000	38901000	48978000	19116000	14449000	1518100	2143100	5156100	2047400	2577800	1006100	4	3	8	4	3	2	9.5	13.3	17	13.3	10.5	7.2
	0.284057	-0.101961	O80852;P42761	O80852	Glutathione S-transferase F9	GSTF9	24.2201	24.4111	24.4336	24.5088	24.1283	24.122	5	5	5	34.9	34.9	34.9	24.146	0	36.021	165920000	18	24905000	38076000	52750000	19749000	14552000	15893000	20741000	3113100	4759600	6593700	2468600	1819000	1986600	2	5	7	1	2	1	34.9	34.9	34.9	30.7	30.7	30.7
	0.15105	-0.107634	Q01908	Q01908	ATP synthase gamma chain 1, chloroplastic	ATPC1	24.8458	25.068	25.5678	25.2479	24.7394	25.1713	6	6	6	18.5	18.5	18.5	40.911	0	82.588	254500000	26	22292000	46893000	59580000	41759000	42737000	41240000	12725000	1114600	2344600	2979000	2088000	2136900	2062000	2	7	5	3	5	4	12.9	18.5	15.8	18.5	18.5	18.5
	0.244435	-0.118619	Q39141;Q8VZ87;P0CJ48;P04778	Q39141;Q8VZ87;P0CJ48;P04778	Chlorophyll a-b binding protein 3, chloroplastic;Chlorophyll a-b binding protein 2, chloroplastic;Chlorophyll a-b binding protein 1, chloroplastic	Lhb1B2;LHCB1.2;LHCB1.1;LHCB1.3	25.4945	25.9044	25.4901	25.3784	25.7785	25.3763	3	3	1	10.6	10.6	4.5	28.054	0	67.684	365880000	18	55230000	89656000	122970000	31286000	37719000	29019000	45734000	6903800	11207000	15371000	3910700	4714900	3627400	2	4	4	2	3	3	10.6	10.6	10.6	6	6	6
	0.246707	-0.119879	O50008;Q0WNZ5	O50008	5-methyltetrahydropteroyltriglutamate--homocysteine methyltransferase 1	MS1	27.0671	27.4384	27.3295	27.4109	27.1953	26.8691	17	17	8	31.5	31.5	17	84.356	0	246.24	1095500000	87	156020000	217020000	279250000	138200000	168960000	136070000	28830000	4105800	5711000	7348800	3636900	4446400	3580700	11	18	21	13	14	10	31.5	31.5	29	30.2	31.5	26
	0.2131	-0.158197	P42798;O80646	P42798	40S ribosomal protein S15a-1	RPS15AA	24.4543	24.8207	25.3804	24.9232	24.577	24.6806	6	6	2	50.8	50.8	22.3	14.804	0	63.843	214930000	20	23244000	27867000	68686000	33650000	30021000	31458000	26866000	2905500	3483400	8585800	4206200	3752600	3932300	3	3	5	3	3	3	30	30	30	39.2	39.2	44.6
	0.152702	-0.162253	Q9FPF0	Q9FPF0	Protein DJ-1 homolog A	DJ1A	22.6427	23.9178	23.5025	22.9394	23.2792	23.3576	3	3	3	8.9	8.9	8.9	41.857	0	26.215	75730000	9	9976400	19436000	23471000	5781100	9012600	8052100	5048600	665090	1295700	1564800	385410	600840	536810	1	3	2	2	0	1	8.9	8.9	8.9	6.1	6.1	6.1
	0.347729	-0.166471	F4JBY2;Q8RWV0;F4IW47	F4JBY2;Q8RWV0	Transketolase-1, chloroplastic	At3g60750;TKL-1	26.28	26.5202	26.7378	26.6119	26.3271	26.0996	14	14	14	28.6	28.6	28.6	79.838	0	138.91	642610000	46	73297000	100430000	178000000	101750000	104650000	84479000	19473000	2221100	3043300	5394100	3083300	3171300	2560000	8	8	16	4	6	4	25.5	25.5	26.8	25.4	27.3	26.4
	0.199175	-0.167791	A0A1I9LMY7;Q9SS17	A0A1I9LMY7;Q9SS17	40S ribosomal protein S24-1	RPS24A	23.3671	23.4392	23.5179	23.2582	22.7248	23.8377	3	3	2	31.2	31.2	21.4	12.909	0	20.816	76313000	5	9717100	12189000	19438000	9784800	10976000	14209000	15263000	1943400	2437700	3887500	1957000	2195100	2841800	0	0	2	1	1	1	31.2	31.2	31.2	21.4	31.2	21.4
	0.20065	-0.197186	O64768;Q9XI87;Q93ZU3;O82754;Q9SA26;A0A1P8ASK1;Q9SAJ2	O64768;Q9XI87;Q93ZU3;O82754;Q9SA26;A0A1P8ASK1;Q9SAJ2		At2g35050;F7A19.9;At4g23050;F7H19.240;F3O9.7;T8K14.1	21.6928	21.7048	22.2106	22.289	21.1243	21.6033	2	2	2	1.3	1.3	1.3	139.7	0	11.329	15801000	2	3084000	3817200	8900000	0	0	0	298140	58189	72022	167930	0	0	0	0	0	2	0	0	0	1.3	1.3	1.3	0	0	0
	0.595577	-0.213193	P83484;P83483;Q9C5A9	P83484;P83483;Q9C5A9	ATP synthase subunit beta-2, mitochondrial;ATP synthase subunit beta-1, mitochondrial;ATP synthase subunit beta-3, mitochondrial		24.3397	24.7718	24.8138	24.5302	24.3935	24.3619	7	6	6	19.4	17.4	17.4	59.712	0	38.442	168630000	14	25103000	39256000	32622000	24615000	23828000	23208000	5621100	836780	1308500	1087400	820490	794280	773600	2	4	7	0	1	0	19.4	19.4	12.9	15.5	13.3	15.5
	0.396432	-0.216698	Q9SHE8	Q9SHE8	Photosystem I reaction center subunit III, chloroplastic	PSAF	24.6288	25.0133	24.3641	24.6946	24.4278	24.2336	5	5	5	25.3	25.3	25.3	24.173	0	38.446	177220000	13	20394000	32680000	47820000	28889000	23964000	23476000	14769000	1699500	2723400	3985000	2407400	1997000	1956300	0	2	5	2	2	2	22.2	22.2	25.3	22.2	22.2	22.2
	0.886494	-0.260797	Q93VC7	Q93VC7		RPS1	24.776	24.8823	24.9949	24.8237	24.4037	24.6433	7	7	7	17.3	17.3	17.3	45.11	0	45.842	205680000	23	31070000	37194000	69744000	27685000	19053000	20938000	10284000	1553500	1859700	3487200	1384300	952660	1046900	5	3	8	2	3	2	17.3	17.3	17.3	15.1	10.3	10.3
	0.702794	-0.267602	Q9LFH5;P50883;Q9FF52	Q9LFH5;P50883;Q9FF52	60S ribosomal protein L12-2;60S ribosomal protein L12-1;60S ribosomal protein L12-3	RPL12B;RPL12A;RPL12C	24.7667	24.771	25.0966	24.3406	24.7509	24.7401	3	3	3	25.9	25.9	25.9	17.97	0	82.215	208940000	22	27596000	34928000	74356000	21817000	22902000	27346000	23216000	3066200	3880900	8261800	2424100	2544600	3038400	4	3	6	3	3	3	25.9	25.9	25.9	25.9	25.9	25.9
	0.377202	-0.302646	Q9SGA6	Q9SGA6	40S ribosomal protein S19-1	RPS19A	24.0087	23.9682	24.8252	23.66	23.9255	24.3086	5	5	2	40.6	40.6	19.6	15.828	0	71.57	149260000	20	17520000	21098000	63827000	10758000	17065000	18993000	16585000	1946600	2344300	7091900	1195300	1896100	2110300	2	5	11	0	2	0	40.6	40.6	40.6	21	28.7	28.7
	0.522195	-0.304539	Q42262	Q42262	40S ribosomal protein S3a-2	RPS3AB	23.374	23.4756	24.1757	23.3991	23.4331	23.2794	4	4	4	21.8	21.8	21.8	29.803	0	29.293	92596000	7	10088000	14611000	36953000	9867700	11415000	9661700	5787200	630510	913190	2309500	616730	713410	603850	0	1	5	0	0	1	16	21.8	21.8	13	13	16
	0.279262	-0.333342	Q9M8L6	Q9M8L6		T21F11.27	22.3404	22.853	22.8864	22.5333	21.5147	23.0317	2	2	2	7	7	7	49.487	0	12.374	41946000	4	4622200	8286500	14374000	6347700	5230100	3085300	1997400	220110	394600	684480	302270	249050	146920	0	2	2	0	0	0	7	7	7	7	3.6	3.6
	0.223454	-0.333754	O24456	O24456	Receptor for activated C kinase 1A	RACK1A	22.4809	22.5025	22.4018	21.4298	21.6696	23.2846	4	4	4	12.8	12.8	12.8	35.747	0	23.344	37263000	6	5331300	7903300	10510000	1857400	2871100	8789400	1863100	266560	395170	525520	92868	143560	439470	1	1	2	0	0	2	12.8	12.8	12.8	4	7.3	10.7
	0.430126	-0.339626	P16181	P16181	40S ribosomal protein S11-1	RPS11A	23.4339	23.3038	24.1752	22.8962	23.5025	23.4953	2	2	2	13.8	13.8	13.8	17.957	0	12.262	88282000	4	11476000	11341000	31088000	5798000	15124000	13455000	9809100	1275100	1260100	3454200	644220	1680500	1495000	1	0	3	0	0	0	13.8	13.8	13.8	13.8	13.8	13.8
	0.565634	-0.341822	P46286;Q4PSL7	P46286	60S ribosomal protein L8-1	RPL8A	25.497	25.382	25.9877	25.1192	25.0557	25.6664	5	5	1	23.6	23.6	7.4	27.859	0	128.76	349100000	35	42556000	49173000	130420000	33969000	40666000	52320000	24936000	3039700	3512300	9315400	2426300	2904700	3737100	6	7	9	3	4	6	23.6	23.6	23.6	16.7	19.4	23.6
	0.758005	-0.355832	A8MRZ7;F4JEL5;F4JEL4;A0A1I9LSZ7;P41376;F4HV96;P41377;Q9CAI7;Q94A52	A8MRZ7;F4JEL5;F4JEL4;A0A1I9LSZ7;P41376;F4HV96;P41377;Q9CAI7	Eukaryotic initiation factor 4A-1;Eukaryotic initiation factor 4A-2;Eukaryotic initiation factor 4A-3	EIF4A1;TIF4A-1;EIF4A-2;TIF4A-2;TIF4A-3	24.6953	25.218	25.2936	24.9244	24.5961	24.6189	9	9	9	27.9	27.9	27.9	45.7	0	97.687	248810000	27	35739000	47570000	88319000	28488000	26606000	22083000	10818000	1553900	2068300	3839900	1238600	1156800	960140	3	6	11	3	2	2	27.9	27.9	27.9	22.1	21.6	21.6
	1.12892	-0.360779	Q9LRR9;A8MS37;B3H4B8;Q2V3V9;O49506;A0A1P8B993	Q9LRR9;A8MS37;B3H4B8;Q2V3V9	Peroxisomal (S)-2-hydroxy-acid oxidase GLO1	GLO1;At3g14420	26.1506	26.3575	26.2768	25.6956	25.8444	26.1625	13	13	4	43.6	43.6	10.6	40.341	0	221.8	581030000	59	78154000	116590000	175060000	65315000	77416000	68499000	26411000	3552400	5299400	7957400	2968900	3518900	3113600	9	12	18	7	5	8	43.6	43.6	38.7	37.9	33	35.7
	1.48787	-0.390996	Q9STF2	Q9STF2		T6H20.190	23.7892	24.0239	24.1479	23.534	23.7185	23.5355	7	7	7	20.8	20.8	20.8	54.358	0	52.941	108410000	11	17178000	24042000	40111000	10274000	12196000	4613700	3872000	613500	858630	1432500	366940	435580	164770	0	2	8	0	1	0	20.8	20.8	20.8	16.3	13.5	8
	0.767376	-0.395576	P17562	P17562	S-adenosylmethionine synthase 2	SAM2	23.3701	23.3094	23.748	22.6936	23.2924	23.2548	7	7	2	28.2	28.2	6.6	43.255	0	44.192	78094000	11	12447000	17477000	31397000	2416200	8908400	5448600	4338500	691500	970940	1744300	134230	494910	302700	1	1	8	0	1	0	25.4	28.2	28.2	6.1	11.2	6.1
	0.417813	-0.402076	P51430;F4KGU2	P51430;F4KGU2	40S ribosomal protein S6-2	RPS6B;EMB3010	24.8147	24.8173	25.5085	23.989	24.826	25.1193	5	5	2	18.9	18.9	12	28.162	0	49.395	313600000	30	38334000	42467000	121330000	25294000	40175000	46001000	31360000	3833400	4246700	12133000	2529400	4017500	4600100	4	6	10	2	3	5	18.9	18.9	18.9	18.9	18.9	18.9
	0.751911	-0.402578	Q9CAV0	Q9CAV0	40S ribosomal protein S3a-1	RPS3AA	24.4455	24.6614	25.1901	24.4053	24.5248	24.1592	4	4	4	23.3	23.3	23.3	29.85	0	72.608	198180000	14	21172000	33236000	81155000	23867000	26139000	12611000	13212000	1411400	2215700	5410400	1591100	1742600	840740	1	3	7	2	0	1	23.3	23.3	23.3	20.2	20.2	14.1
	1.52735	-0.407956	P25856	P25856	Glyceraldehyde-3-phosphate dehydrogenase GAPA1, chloroplastic	GAPA1	27.4428	27.8345	27.7725	27.3002	27.2345	27.2911	11	9	5	33.8	26.5	12.6	42.489	0	323.31	1368300000	76	183170000	294320000	449250000	165050000	145390000	131140000	54733000	7326800	11773000	17970000	6602000	5815500	5245600	13	15	19	9	11	9	33.8	33.8	33.8	27.5	27.5	24
	0.755452	-0.410476	P56799	P56799	30S ribosomal protein S4, chloroplastic	rps4	24.8424	24.9599	25.3729	24.7653	24.2743	24.9041	5	5	5	23.9	23.9	23.9	23.24	0	30.924	214830000	17	26445000	29948000	55895000	36712000	27265000	38562000	26853000	3305600	3743500	6986900	4589000	3408100	4820200	2	3	3	1	1	7	13.4	13.4	7.5	23.9	23.9	23.9
	0.87034	-0.41702	F4JD96;Q9SFU1;Q9SVR0	F4JD96;Q9SFU1;Q9SVR0	60S ribosomal protein L13a-1;60S ribosomal protein L13a-3	At3g07110;RPL13AA;RPL13AC	24.3568	24.2036	24.911	24.0396	23.9914	24.1893	5	5	3	30	30	16.9	23.594	0	35.503	153190000	8	18690000	22482000	56026000	18084000	17772000	20136000	13926000	1699100	2043800	5093300	1644000	1615600	1830600	1	1	6	0	0	0	23.7	23.7	30	23.7	23.7	23.7
	1.33274	-0.42285	P09468	P09468	ATP synthase epsilon chain, chloroplastic	atpE	23.8392	24.1926	24.2985	23.78	23.6838	23.5981	4	4	4	56.1	56.1	56.1	14.499	0	31.212	118180000	10	10692000	32165000	42794000	10426000	11370000	10734000	14773000	1336500	4020600	5349300	1303300	1421200	1341700	0	2	5	1	1	1	44.7	56.1	56.1	44.7	44.7	44.7
	0.482596	-0.434727	P34788	P34788	40S ribosomal protein S18	RPS18A	24.7576	24.9808	25.8627	24.4253	24.7578	25.1138	5	5	5	40.8	40.8	40.8	17.545	0	123.98	287810000	19	29041000	43438000	140790000	23829000	22260000	28453000	35977000	3630100	5429700	17599000	2978600	2782500	3556600	1	4	9	1	1	3	40.8	40.8	40.8	32.9	32.2	32.9
	1.58543	-0.437084	P27521	P27521	Chlorophyll a-b binding protein 4, chloroplastic	LHCA4	23.3762	23.6745	23.7883	23.2008	23.2116	23.1154	2	2	2	13.5	13.5	13.5	27.733	0	49.898	81399000	8	10672000	17676000	27839000	8169900	8286500	8756400	7399900	970140	1606900	2530900	742720	753320	796040	1	2	3	0	1	1	13.5	13.5	13.5	13.5	13.5	13.5
	0.590388	-0.449856	Q9SSB5	Q9SSB5	26S protease regulatory subunit 7 homolog A	RPT1A	21.995	22.0637	22.2236	22.2271	21.0717	21.6339	3	3	3	8	8	8	47.803	0	17.483	18074000	5	3048100	5435600	9590700	0	0	0	645510	108860	194130	342530	0	0	0	1	1	3	0	0	0	4.5	8	8	0	0	0
	1.21106	-0.454721	P38418;A0A1I9LPH1	P38418;A0A1I9LPH1	Lipoxygenase 2, chloroplastic	LOX2	23.7979	23.9736	24.3547	23.6192	23.6792	23.4636	8	8	8	10.6	10.6	10.6	102.04	0	71.187	111440000	14	17190000	22276000	42020000	9229700	13779000	6948900	2026200	312540	405020	764000	167810	250530	126340	0	1	11	1	1	0	10.6	10.6	10.6	7.1	8.1	7.1
	0.730911	-0.466171	Q9SSE7;Q9SA96;Q9SGD6;Q9ZUY3;O22241;Q9FNJ8	Q9SSE7;Q9SA96;Q9SGD6;Q9ZUY3;O22241;Q9FNJ8	Arogenate dehydratase/prephenate dehydratase 2, chloroplastic;Arogenate dehydratase/prephenate dehydratase 1, chloroplastic;Arogenate dehydratase/prephenate dehydratase 6, chloroplastic;Arogenate dehydratase 3, chloroplastic;Arogenate dehydratase 4, chloroplastic;Arogenate dehydratase 5, chloroplastic	ADT2;ADT1;ADT6;ADT3;ADT4;ADT5	22.1297	22.2413	22.3236	22.0548	21.1919	22.0493	2	2	2	5.8	5.8	5.8	42.115	0	11.228	21225000	2	4242900	5525300	9445100	488950	589100	933630	816340	163190	212510	363270	18806	22658	35909	0	0	2	0	0	0	5.8	5.8	5.8	1.8	1.8	1.8
	1.28093	-0.471569	F4HZE0;Q8L770	F4HZE0;Q8L770	ATP-dependent Clp protease proteolytic subunit;ATP-dependent Clp protease proteolytic subunit-related protein 3, chloroplastic	At1g09130;CLPR3	23.0916	23.0619	23.4591	22.522	22.9227	22.7533	4	4	4	11.1	11.1	11.1	40.919	0	23.873	62407000	5	6461900	14073000	23349000	5404500	7088800	6029200	2971700	307710	670150	1111900	257360	337560	287110	0	1	4	0	0	0	9.2	11.1	11.1	9.2	9.2	9.2
	1.01437	-0.475232	Q9FMU6;Q9M2Z8	Q9FMU6	Mitochondrial phosphate carrier protein 3, mitochondrial	MPT3	22.7794	22.8751	23.3302	22.4593	22.7858	22.3138	4	4	4	11.7	11.7	11.7	40.089	0	24.134	52019000	5	9885600	12215000	16558000	4246400	6530900	2582600	2364500	449350	555240	752650	193020	296860	117390	1	1	3	0	0	0	11.7	11.7	9.3	8.3	9.3	5.9
	1.00555	-0.476274	Q9SEI2;O04019	Q9SEI2;O04019	26S protease regulatory subunit 6A homolog A;26S protease regulatory subunit 6A homolog B	RPT5A;RPT5B	22.9617	23.0155	23.622	22.8571	22.6749	22.6385	5	5	4	20	20	17.2	47.48	0	30.207	62356000	7	8578800	11077000	24509000	8175200	5257200	4758400	2494200	343150	443080	980360	327010	210290	190340	0	1	6	0	0	0	17.5	17.5	20	6.6	11.3	6.6
	1.56885	-0.482792	P56757	P56757	ATP synthase subunit alpha, chloroplastic	atpA	28.1836	28.3575	28.5118	28.0528	27.8627	27.6891	11	11	11	29	29	29	55.328	0	323.31	2215600000	94	319690000	443400000	764050000	253120000	242620000	192720000	110780000	15985000	22170000	38203000	12656000	12131000	9636100	17	17	27	13	8	12	29	29	26.2	24.3	24.3	24.3
	0.280166	-0.486916	Q9SIP7	Q9SIP7	40S ribosomal protein S3-1	RPS3A	21.9695	22.0961	22.7201	22.4494	22.4199	20.4557	6	2	2	27.2	9.2	9.2	27.519	0	11.822	36240000	5	3111600	4652900	11753000	7642800	5825300	3254700	2265000	194470	290810	734550	477680	364080	203420	0	1	3	0	1	0	27.2	27.2	27.2	27.2	27.2	17.2
	2.47484	-0.495637	P60040;A8MRH4	P60040;A8MRH4	60S ribosomal protein L7-2	RPL7B;At2g01250	25.1043	25.2491	25.3691	24.7803	24.7079	24.7473	7	7	3	29.3	29.3	13.2	28.171	0	46.341	247340000	19	33525000	41892000	87229000	22825000	30348000	31515000	17667000	2394700	2992300	6230600	1630400	2167700	2251100	1	5	9	1	2	1	29.3	29.3	29.3	17.8	21.1	21.1
	1.09593	-0.506062	A0A1P8AY36;P51418;A8MRF3;Q8L7K0	A0A1P8AY36;P51418;A8MRF3;Q8L7K0	60S ribosomal protein L18a-2;60S ribosomal protein L18a-1	RPL18AB;RPL18AA	23.9905	24.4065	24.6022	23.9781	23.5881	23.9148	3	3	3	18	18	18	25.73	0	20.627	141740000	9	15354000	27364000	51254000	16753000	15092000	15928000	14174000	1535400	2736400	5125400	1675300	1509200	1592800	1	2	6	0	0	0	18	18	18	18	18	18
	1.72234	-0.518943	Q9FY64;F4I472;Q08112;A8MQ96;Q9FIX6;Q9FY65	Q9FY64;F4I472;Q08112;A8MQ96	40S ribosomal protein S15-4;40S ribosomal protein S15-1	RPS15D;RPS15;RPS15A;At5g09510	23.867	23.8626	24.2175	23.4629	23.5829	23.3445	4	4	4	40.8	40.8	40.8	17.072	0	42.535	114080000	12	16341000	20946000	44339000	4751700	14920000	12787000	16298000	2334400	2992300	6334100	678820	2131400	1826700	2	2	6	0	2	0	40.8	40.8	40.8	23.7	32.9	32.9
	1.87273	-0.528224	A0A1P8AV73;F4ICX0;Q9C827	A0A1P8AV73;F4ICX0;Q9C827	Coatomer subunit beta-2	At1g52360	22.1609	21.9737	22.2483	21.6003	21.4341	21.7638	2	2	1	2.6	2.6	1.4	104.22	0	12.411	17982000	2	4450100	4274600	9257700	0	0	0	374630	92711	89053	192870	0	0	0	0	0	2	0	0	0	2.6	2.6	2.6	0	0	0
	1.19452	-0.544127	Q9XF89	Q9XF89	Chlorophyll a-b binding protein CP26, chloroplastic	LHCB5	26.4965	26.8008	26.4516	26.3989	25.9235	25.7941	8	8	8	40.7	40.7	40.7	30.156	0	163.15	617220000	47	95286000	134980000	201910000	55804000	78373000	50877000	38576000	5955400	8436000	12619000	3487800	4898300	3179800	8	10	10	6	8	5	40.7	40.7	40.7	33.6	40.7	40.7
	1.28806	-0.547162	O03042;F4INE2;P93292	O03042	Ribulose bisphosphate carboxylase large chain	rbcL	27.1633	27.7386	27.2984	26.8726	26.6752	27.0111	9	9	9	27.3	27.3	27.3	52.954	0	208.28	1106500000	82	143930000	274200000	367900000	99983000	104660000	115780000	50293000	6542400	12464000	16723000	4544700	4757100	5262700	11	18	20	7	12	14	27.3	27.3	27.3	21.7	21.7	21.7
	1.39767	-0.548454	Q9LRS0;F4JFV6	Q9LRS0;F4JFV6	Peroxisomal (S)-2-hydroxy-acid oxidase GLO2	GLO2;At3g14415	23.5072	23.8462	24.0922	23.3899	23.2577	23.1527	13	4	4	45	12	12	40.306	0	23.897	90862000	12	12625000	17498000	30706000	8181900	11587000	10264000	3950500	548910	760790	1335100	355730	503800	446250	0	3	4	2	2	1	45	45	40.1	42	37.1	42
	0.298736	-0.557241	O23254	O23254	Serine hydroxymethyltransferase 4	SHM4	23.1019	23.3342	23.3437	23.5261	23.3832	21.1986	3	3	3	7.6	7.6	7.6	51.717	0	21.9	67510000	9	7813900	12465000	22479000	11513000	10809000	2429700	3214700	372090	593580	1070400	548250	514700	115700	1	2	5	0	1	0	7.6	7.6	7.6	5.7	5.7	2.3
	0.733118	-0.561886	Q8RXX5;Q8W463	Q8RXX5;Q8W463	50S ribosomal protein L19-2, chloroplastic;50S ribosomal protein L19-1, chloroplastic		24.5531	24.4712	24.7078	23.4307	23.993	24.6227	3	3	3	13.1	13.1	13.1	25.468	0	27.207	153810000	16	20131000	24607000	49338000	17857000	17796000	24079000	13983000	1830100	2237000	4485300	1623400	1617800	2189000	2	3	6	0	2	3	13.1	13.1	13.1	13.1	13.1	13.1
	0.387833	-0.569982	Q9S7H1;Q9SA56	Q9S7H1;Q9SA56	Photosystem I reaction center subunit II-1, chloroplastic;Photosystem I reaction center subunit II-2, chloroplastic	psaD1;PSAD2	22.0903	23.6775	22.4022	22.3442	22.7028	21.413	3	3	3	27.9	27.9	27.9	22.598	0	16.605	47552000	4	3744900	11124000	9939000	9061100	7727000	5956000	3657900	288070	855720	764540	697010	594380	458150	0	2	1	0	1	0	27.9	27.9	27.9	27.9	21.2	21.2
	1.08163	-0.572458	Q42112;A8MQR4;O04204;P57691	Q42112;A8MQR4;O04204;P57691	60S acidic ribosomal protein P0-2;60S acidic ribosomal protein P0-1;60S acidic ribosomal protein P0-3	RPP0B;At3g09200;RPP0A;RPP0C	24.5906	25.0975	24.8306	24.0372	24.0961	24.668	5	5	5	22.8	22.8	22.8	34.133	0	52.073	187960000	18	31893000	33102000	73268000	14639000	16542000	18520000	20885000	3543700	3678000	8140800	1626500	1838000	2057700	1	2	8	2	2	3	22.8	22.8	22.8	19.4	19.4	19.4
	0.531126	-0.577054	Q9SW09;F4JTD3;Q9LTF2	Q9SW09;F4JTD3;Q9LTF2	40S ribosomal protein S10-1;40S ribosomal protein S10-3	RPS10A;At4g25740;RPS10C	23.1062	23.3765	23.7154	22.2652	22.4999	23.7019	3	3	3	22	22	22	19.447	0	21.866	70836000	12	10092000	10802000	25773000	5238800	7006000	11924000	8854500	1261500	1350300	3221700	654850	875750	1490500	1	3	5	0	0	3	22	22	22	22	22	22
	0.938153	-0.582639	F4HXD1;Q9C9P3;A0A1P8AZM7;F4IFA4	F4HXD1;Q9C9P3;A0A1P8AZM7;F4IFA4		At1g74910;F9E10.24;At2g04650	21.9037	21.9073	21.7221	21.2851	21.7414	20.7587	2	2	2	6.7	6.7	6.7	42.896	0	11.772	18043000	2	3554800	4387100	6305100	824110	1259200	1712300	784460	154560	190740	274130	35831	54746	74450	0	0	2	0	0	0	6.7	6.7	6.7	3.6	3.6	3.6
	0.21038	-0.585186	P93014	P93014	30S ribosomal protein S5, chloroplastic	rps5	23.8557	23.4839	22.9727	20.7965	23.5337	24.2265	4	4	4	14.5	14.5	14.5	32.645	0	42.81	99685000	12	20731000	10285000	22135000	14378000	14138000	18018000	5863800	1219500	604980	1302100	845750	831670	1059900	2	3	3	1	2	1	14.5	12.2	14.5	9.6	12.2	12.2
	1.4589	-0.589092	O80576	O80576		At2g44060	23.464	24.0712	23.933	23.274	23.1595	23.2674	8	8	8	27.7	27.7	27.7	36.036	0	48.712	91218000	14	13320000	18761000	32712000	9489600	9563300	7372200	3966000	579120	815680	1422300	412590	415790	320530	1	4	9	0	0	0	27.7	27.7	27.7	21.5	18.8	17.2
	2.66761	-0.603569	P25857	P25857	Glyceraldehyde-3-phosphate dehydrogenase GAPB, chloroplastic	GAPB	27.7862	27.9892	28.0742	27.337	27.3404	27.3615	13	13	11	33.3	33.3	26.8	47.659	0	323.31	1554700000	103	220580000	263040000	503010000	190390000	197230000	180420000	55524000	7877700	9394300	17965000	6799600	7044100	6443500	14	19	27	14	16	13	33.3	33.3	33.3	31.5	31.5	28.4
	2.29554	-0.605453	Q9ASR0;Q56YW9	Q9ASR0;Q56YW9	Tubulin beta-3 chain;Tubulin beta-2 chain	TUBB3;TUBB2	26.0032	26.2387	26.122	25.6848	25.423	25.4397	9	9	2	23.6	23.6	5.8	50.733	0	106.11	467960000	33	64190000	93160000	176070000	48432000	45392000	40715000	22284000	3056600	4436200	8384400	2306300	2161500	1938800	5	6	13	4	3	2	20.4	20.4	23.6	15.3	15.3	16
	0.892572	-0.634274	Q9SF85;A0A1P8BAP0;Q9LZG0	Q9SF85;A0A1P8BAP0;Q9LZG0	Adenosine kinase 1;Adenosine kinase 2	ADK1;ADK2	21.9519	22.0538	22.1755	20.778	21.7088	21.7916	2	2	2	9.6	9.6	9.6	37.836	0	11.751	43877000	3	3847600	4819300	8385400	8653600	8496000	9674600	2581000	226330	283490	493260	509040	499770	569100	0	1	2	0	0	0	9.6	9.6	9.6	5.2	5.2	5.2
	0.513447	-0.655809	Q9SRX2;P49693;Q9LUQ6	Q9SRX2	60S ribosomal protein L19-1	RPL19A	24.0055	23.9358	24.3747	22.3631	23.9838	24.0016	3	3	3	23.8	23.8	23.8	24.606	0	18.082	125870000	5	17757000	21198000	48675000	627830	18911000	18701000	20978000	2959500	3532900	8112400	104640	3151800	3116900	0	0	3	0	1	1	23.8	23.8	23.8	3.7	23.8	23.8
	2.15683	-0.658025	Q9C9C6;Q9C9C5	Q9C9C6;Q9C9C5	60S ribosomal protein L6-2;60S ribosomal protein L6-3	RPL6B;RPL6C	24.8327	24.6599	25.0923	24.2495	24.2114	24.15	8	8	5	36.1	36.1	22.7	26.008	0	67.601	188010000	22	31939000	32970000	79509000	15789000	14634000	13169000	17092000	2903500	2997300	7228100	1435400	1330300	1197100	3	3	8	3	2	3	30.9	30.9	36.1	19.3	14.2	19.3
	0.803216	-0.666374	F4I1C1;P48347;Q9S9Z8;F4KHY7;P48348;Q9C5W6	F4I1C1;P48347;Q9S9Z8	14-3-3-like protein GF14 epsilon;14-3-3-like protein GF14 omicron	GRF10;GRF11	22.233	22.2415	22.4717	20.9688	21.7135	22.2648	3	2	2	11.6	7.6	7.6	28.568	0	11.04	20644000	2	4396300	5673700	10573000	0	0	0	1290200	274770	354610	660840	0	0	0	0	0	2	0	0	0	7.6	7.6	7.6	4	4	4
	0.510706	-0.683167	Q9FVQ1;A0A1I9LLX8;A0A1I9LLX7;Q1PEP5	Q9FVQ1	Nucleolin 1	NUCL1	22.3903	22.3395	21.8698	20.4842	21.6474	22.4185	3	3	3	5	5	5	58.773	0	17.18	18776000	3	4757500	5614200	7925100	0	479510	0	605690	153470	181100	255650	0	15468	0	1	0	2	0	0	0	5	5	5	0	2	0
	1.95874	-0.694583	P59230;Q8VZB9;P59231	P59230;Q8VZB9;P59231	60S ribosomal protein L10a-2;60S ribosomal protein L10a-1;60S ribosomal protein L10a-3	RPL10AB;RPL10AA;RPL10AC	22.1724	22.0894	22.5487	21.6818	21.4611	21.5838	2	2	2	10.2	10.2	10.2	24.425	0	13.002	21866000	7	4262500	4912500	11435000	0	0	1256600	1987900	387500	446600	1039500	0	0	114240	1	2	3	0	1	0	10.2	10.2	10.2	0	3.7	6.5
	1.42935	-0.7002	Q2V3X4;Q9SF40	Q2V3X4;Q9SF40	60S ribosomal protein L4-1	At3g09630;RPL4A	26.6963	26.6802	27.2994	26.0609	26.1214	26.3929	9	9	3	28.4	28.4	9.9	44.572	0	318.76	716120000	37	66024000	82103000	194280000	90861000	115790000	167060000	39784000	3668000	4561300	10794000	5047800	6432500	9281200	4	5	13	2	5	8	26.2	26.2	26.2	24.2	26.4	26.4
	0.606142	-0.72489	Q96266;Q9SLM6;P46422	Q96266;Q9SLM6;P46422	Glutathione S-transferase F8, chloroplastic;Glutathione S-transferase F3;Glutathione S-transferase F2	GSTF8;GSTF3;GSTF2	23.1048	23.2621	23.0639	23.2738	22.5413	21.4411	2	2	2	7.6	7.6	7.6	29.231	0	13.4	71979000	11	10340000	14392000	21567000	12274000	8776200	4629700	5141300	738540	1028000	1540500	876740	626870	330690	2	3	2	2	1	1	7.6	7.6	7.6	7.6	7.6	4.6
	1.21089	-0.739942	P16127;Q5XF33	P16127;Q5XF33	Magnesium-chelatase subunit ChlI-1, chloroplastic;Magnesium-chelatase subunit ChlI-2, chloroplastic	CHLI1;CHLI2	23.0776	23.9093	23.0942	22.5961	22.4882	22.777	3	3	3	11.8	11.8	11.8	46.269	0	17.329	72857000	7	13561000	18717000	23884000	5130800	5002600	6562500	3469400	645770	891270	1137300	244330	238220	312500	1	3	3	0	0	0	11.8	11.8	11.8	8.3	8.3	8.3
	2.01084	-0.7407	P42795;P42794	P42795;P42794	60S ribosomal protein L11-1;60S ribosomal protein L11-2	RPL11A;RPL11B	25.4034	25.1879	25.7154	24.6628	24.7845	24.6373	5	5	5	28.6	28.6	28.6	20.831	0	55.349	259670000	17	30979000	33153000	80234000	44938000	35413000	34958000	37096000	4425500	4736100	11462000	6419700	5058900	4994000	2	3	6	2	1	3	21.4	21.4	21.4	23.1	28.6	28.6
	1.78464	-0.754967	A8MQA1;P41127;F4IWP7;Q9SMT4	A8MQA1;P41127;F4IWP7	60S ribosomal protein L13;60S ribosomal protein L13-1	BBC1;RPL13B	25.3547	25.218	25.8377	24.7407	24.7417	24.6633	5	5	3	30.9	30.9	23	23.539	0	163.68	291690000	21	41360000	52392000	116740000	26853000	27561000	26780000	29169000	4136000	5239200	11674000	2685300	2756100	2678000	4	5	4	2	3	3	30.9	30.9	30.9	25.5	19.6	25.5
	1.26142	-0.755007	Q9FY99	Q9FY99	Glucose-6-phosphate 1-dehydrogenase 2, chloroplastic		22.3706	22.3697	22.6565	22.1569	21.2426	21.7323	2	2	1	3.4	3.4	1.7	67.159	0	13.036	31119000	4	4806800	6202700	12090000	2372300	3019800	2627000	915260	141380	182430	355590	69775	88819	77263	0	1	2	0	0	1	3.4	3.4	3.4	1.7	1.7	1.7
	1.41604	-0.761079	P53492;Q8RYC2;A0A1P8AY15;Q8GWA5	P53492	Actin-7	ACT7	24.2294	24.7181	24.885	23.5416	23.9793	24.0284	7	3	2	25.2	12.5	7.7	41.735	0	51.576	160450000	15	24540000	36451000	74740000	5445800	10084000	9193000	7640600	1168600	1735700	3559000	259320	480180	437760	3	4	5	1	1	1	21	25.2	25.2	20.4	17.8	17.8
	1.84055	-0.764744	P51818;O03986;P55737;F4K6B6;P27323	P51818;O03986;P55737;F4K6B6	Heat shock protein 90-3;Heat shock protein 90-4;Heat shock protein 90-2	HSP90-3;HSP90-4;HSP90-2;HSP81-2	24.6396	24.8073	24.872	23.8771	24.3483	23.7994	8	8	8	13.2	13.2	13.2	80.051	0	63.947	171510000	19	23889000	33264000	67473000	16430000	21573000	8880500	5044400	702610	978370	1984500	483250	634490	261190	2	5	8	1	3	0	11.7	11.7	13.2	6.6	7	5.6
	1.52898	-0.775346	Q9SRY5;P42760	Q9SRY5;P42760	Glutathione S-transferase F7;Glutathione S-transferase F6	GSTF7;GSTF6	22.9239	23.441	23.6822	22.4358	22.6404	22.6449	3	3	3	14.4	14.4	14.4	23.598	0	17.903	63542000	7	9527400	12334000	25146000	6252500	2367700	7915400	4887900	732880	948740	1934300	480960	182130	608870	1	2	4	0	0	0	14.4	14.4	14.4	14.4	9.6	14.4
	2.86808	-0.77557	Q96293;Q96292;F4J8V9	Q96293;Q96292;F4J8V9	Actin-8;Actin-2	ACT8;ACT2	26.1887	26.2951	26.4432	25.6223	25.4097	25.5683	8	8	3	27.3	27.3	12.5	41.862	0	145.85	502820000	37	74507000	103700000	181410000	45071000	51548000	46577000	23944000	3548000	4938300	8638500	2146300	2454600	2218000	9	9	13	2	2	2	27.3	27.3	27.3	23.9	24.7	24.7
	2.93034	-0.796468	P17745	P17745	Elongation factor Tu, chloroplastic	TUFA	27.0819	27.3129	27.2879	26.5476	26.3319	26.4139	14	14	14	39.7	39.7	39.7	51.63	0	323.31	1028800000	76	143580000	202880000	349490000	110630000	106970000	115230000	41151000	5743100	8115300	13980000	4425000	4278700	4609100	13	19	26	7	6	5	39.7	39.7	39.7	32.1	30.7	30.7
	1.76714	-0.798759	P25864	P25864	50S ribosomal protein L9, chloroplastic	RPL9	24.5778	24.7881	24.5846	24.1159	23.4801	23.9582	5	5	5	25.4	25.4	25.4	22.134	0	33.967	153180000	19	28703000	36883000	58078000	13251000	6952000	9314100	13926000	2609300	3353000	5279800	1204700	632000	846740	6	5	7	0	0	1	25.4	25.4	25.4	12.2	12.2	16.2
	1.57026	-0.802186	B9DFF8;Q0WV25;P29511;B9DGT7;Q56WH1;B9DHQ0;P11139	B9DFF8;Q0WV25;P29511;B9DGT7;Q56WH1;B9DHQ0	Tubulin alpha-4 chain;Tubulin alpha-6 chain;Tubulin alpha-2 chain;Tubulin alpha-3 chain;Tubulin alpha-5 chain	TUA6;TUBA4;TUBA6;TUBA2;TUBA3;TUBA5	25.2402	25.8411	25.7511	25.0343	24.845	24.5465	5	5	5	15.5	15.5	15.5	47.235	0	114.51	302820000	26	35626000	70422000	110670000	35883000	27910000	22307000	17813000	2095700	4142500	6509800	2110800	1641800	1312200	4	7	7	4	3	1	10.8	15.5	15.5	15.5	12.6	13.1
	2.73411	-0.81275	O65686	O65686		T4L20.200	24.3395	24.4855	24.5139	23.8267	23.5493	23.5246	2	2	2	25.7	25.7	25.7	12.699	0	81.394	129400000	10	18156000	25462000	42577000	17026000	14043000	12133000	21566000	3026000	4243600	7096100	2837600	2340400	2022100	2	2	3	1	1	1	25.7	25.7	25.7	25.7	25.7	25.7
	1.9508	-0.816609	P17094;A8MQQ1;P22738	P17094;A8MQQ1	60S ribosomal protein L3-1	ARP1;RP1	26.2227	26.357	26.4648	25.193	25.711	25.6906	12	12	12	34.4	34.4	34.4	44.559	0	108.82	543050000	53	67790000	103620000	228790000	37500000	58537000	46814000	21722000	2711600	4144800	9151400	1500000	2341500	1872600	9	9	22	4	4	5	32.1	32.1	34.4	23.4	25.4	21.9
	0.927494	-0.81824	Q93VT9;A0A2H1ZEB8;Q08770;A0A1P8AUU3	Q93VT9;A0A2H1ZEB8;Q08770	60S ribosomal protein L10-1;60S ribosomal protein L10-2	RPL10A;RPL10B	24.2991	24.3763	25.2797	23.3012	24.1112	24.0881	3	3	1	12.7	12.7	4.1	24.917	0	21.772	160740000	8	23495000	30318000	62943000	11133000	18694000	14154000	14612000	2135900	2756200	5722000	1012100	1699400	1286700	1	1	3	1	1	1	12.7	12.7	12.7	12.7	12.7	12.7
	1.38492	-0.829306	Q9SJL8	Q9SJL8	S-adenosylmethionine synthase 3	METK3	22.2025	22.7926	23.1188	21.7599	21.8408	22.0252	5	3	3	16.7	9.2	9.2	42.497	0	20.188	40356000	7	5789300	7379300	15403000	3371500	3944300	4469100	2017800	289470	368970	770140	168580	197210	223450	0	2	4	0	0	1	16.7	16.7	16.7	9	14.1	9
	1.7986	-0.836807	A8MS83;Q9M3C3;Q8LD46	A8MS83;Q9M3C3;Q8LD46	60S ribosomal protein L23a-2;60S ribosomal protein L23a-1	RPL23AB;RPL23AA	24.4109	24.7351	25.0514	23.7084	24.0254	23.9531	3	3	3	20.3	20.3	20.3	16.744	0	32.735	164370000	7	25967000	29020000	66307000	10980000	17575000	14517000	32873000	5193300	5804000	13261000	2196000	3515000	2903400	1	2	4	0	0	0	20.3	20.3	20.3	15.5	15.5	15.5
	3.25228	-0.848529	A0A2P2CLF9;F4IMB5;P92549	A0A2P2CLF9;F4IMB5;P92549	ATP synthase subunit alpha;ATP synthase subunit alpha, mitochondrial	At2g07698;ATPA	25.422	25.5187	25.4936	24.7676	24.4917	24.6294	8	8	8	17.2	17.2	17.2	55.103	0	122.65	296520000	35	52170000	61612000	119180000	24083000	21323000	18153000	10982000	1932200	2281900	4414100	891960	789750	672330	7	8	14	2	2	2	15	17.2	17.2	12.8	7.9	10.5
	2.8899	-0.851034	Q8LD03	Q8LD03	40S ribosomal protein S7-3	RPS7C	24.1368	24.0971	24.4291	23.381	23.3871	23.3418	3	3	1	21.1	21.1	11.6	22.06	0	19.714	111300000	12	14882000	17841000	39485000	11791000	14625000	12676000	13913000	1860200	2230100	4935700	1473900	1828100	1584500	2	3	4	1	1	1	21.1	21.1	21.1	21.1	21.1	21.1
	1.90404	-0.8519	Q9FX54;F4HQT1	Q9FX54;F4HQT1	Glyceraldehyde-3-phosphate dehydrogenase GAPC2, cytosolic	GAPC2	27.6838	28.1469	28.1699	27.1	27.3721	26.9728	13	13	1	47.3	47.3	7.4	36.913	0	323.31	1646000000	89	235060000	375560000	569940000	155210000	180140000	130100000	78381000	11194000	17884000	27140000	7390700	8578200	6195300	14	23	28	6	10	8	47.3	47.3	42.9	41.1	38.2	38.2
	0.983357	-0.852138	A8MS28;P51419	A8MS28;P51419	60S ribosomal protein L27-3	At4g15000;RPL27C	23.9489	23.9222	24.1109	22.3517	23.4092	23.6646	2	2	1	14.5	14.5	8.4	15.035	0	21.259	98197000	10	14816000	17192000	33633000	6775400	12311000	13471000	16366000	2469300	2865300	5605500	1129200	2051800	2245100	2	2	2	1	2	1	14.5	14.5	14.5	8.4	14.5	14.5
	2.12398	-0.854008	Q8LBI1;F4J912	Q8LBI1;F4J912	60S ribosomal protein L5-1	ATL5	25.5489	25.9268	26.026	25.0879	24.8011	25.0507	9	9	2	25.9	25.9	4.3	34.358	0	112.85	351970000	28	49378000	67943000	140230000	30979000	27212000	36223000	35197000	4937800	6794300	14023000	3097900	2721200	3622300	4	5	12	2	2	3	25.6	25.6	25.9	22.3	17.3	19.9
	2.60355	-0.879889	A0A1P8APR6;Q9LPW0;F4HNZ6	A0A1P8APR6;Q9LPW0;F4HNZ6	Glyceraldehyde-3-phosphate dehydrogenase GAPA2, chloroplastic	GAPA2;GAPA-2	25.8009	26.0663	26.1422	24.9658	25.2093	25.1946	9	3	3	28.6	9.5	9.5	47.604	0	160.18	387190000	15	46076000	79350000	146770000	38126000	40772000	36100000	16834000	2003300	3450000	6381100	1657600	1772700	1569600	2	2	4	3	2	2	28.3	28.6	28.6	28.6	28.3	25.2
	2.48655	-0.901036	F4JJ94;P42643;F4HWQ5;Q01525;Q96300;P46077;P42645	F4JJ94;P42643	14-3-3-like protein GF14 chi	GRF1	22.4148	22.6477	22.7626	21.7784	21.8341	21.5094	5	5	3	17.6	17.6	11.3	35.838	0	30.296	62077000	8	5178800	7490400	12541000	12998000	14929000	8940600	3651600	304630	440610	737680	764570	878150	525920	1	2	2	1	1	1	14.5	14.5	14.5	6.9	6.9	6.9
	2.44472	-0.920785	P56798	P56798	30S ribosomal protein S3, chloroplastic	rps3	25.0535	25.1378	25.281	23.9897	24.2666	24.4537	8	8	8	33	33	33	25.188	0	72.322	209650000	20	34135000	42660000	75770000	18131000	20190000	18762000	13976000	2275700	2844000	5051300	1208700	1346000	1250800	3	5	8	0	2	2	33	33	33	32.6	27.5	28
	1.54231	-0.925631	Q9SZU1;O65790	Q9SZU1;O65790	Cytochrome P450 81F1	F6G17.60;CYP81F1	21.9076	22.078	22.5012	20.8105	21.4556	21.4438	2	2	2	3.8	3.8	3.8	57.168	0	13.11	19896000	5	3213400	5379400	10908000	0	395890	0	686080	110810	185500	376130	0	13651	0	1	1	3	0	0	0	3.8	3.8	3.8	0	1.6	0
	1.03015	-0.933212	F4IGR3;Q9SLF7;A0A1P8B2C7;F4IGR5;F4IGR4	F4IGR3;Q9SLF7	60S acidic ribosomal protein P2-2	At2g27710;RPP2B	24.3415	25.4533	25.3765	24.5819	23.8962	23.8936	3	3	2	43.9	43.9	33.7	10.243	0	28.122	206540000	17	27190000	46144000	78452000	19714000	18111000	16926000	34423000	4531600	7690600	13075000	3285700	3018500	2821000	2	4	4	3	2	2	43.9	43.9	43.9	43.9	43.9	43.9
	1.31005	-0.962802	Q94A40	Q94A40	Coatomer subunit alpha-1		21.9133	21.954	22.2215	20.5373	21.6739	20.9892	8	2	2	7.7	2.3	2.3	136.56	0	11.039	17097000	2	3529200	4594900	8973000	0	0	0	247780	51148	66593	130040	0	0	0	0	0	2	0	0	0	6.1	7	7	2.5	0.9	2.3
	0.969365	-0.963436	Q9M0Y8	Q9M0Y8	Vesicle-fusing ATPase	NSF	22.4138	22.2893	22.4894	21.2709	20.7282	22.3031	3	3	3	4.4	4.4	4.4	81.486	0	19.611	22551000	5	5446600	4954900	11284000	284920	391580	189230	563790	136170	123870	282110	7123	9789.6	4730.8	0	1	4	0	0	0	4.4	4.4	4.4	1.5	1.5	1.3
	1.93268	-0.965314	P51414	P51414	60S ribosomal protein L26-1	RPL26A	24.0623	24.0204	24.4207	22.9302	23.1379	23.5393	4	4	4	24	24	24	16.944	0	44.582	107820000	14	17478000	21378000	44562000	7465500	7167600	9771400	17970000	2913000	3563000	7427000	1244300	1194600	1628600	3	4	5	1	1	0	24	24	24	15.1	15.1	15.1
	2.272	-0.998695	Q9LV77;F4KGS3;Q9LFU1	Q9LV77	Asparagine synthetase [glutamine-hydrolyzing] 2	ASN2	22.3198	22.3605	22.8375	21.5608	21.599	21.3618	3	3	3	7.3	7.3	7.3	65.029	0	18.961	24414000	4	4630300	6366400	13417000	0	0	0	1017200	192930	265270	559050	0	0	0	0	1	3	0	0	0	7.3	7.3	7.3	0	0	0
	1.87287	-1.00624	Q9LIK9;A0A1P8B8I9;O23324;Q43870	Q9LIK9;A0A1P8B8I9;O23324;Q43870	ATP sulfurylase 1, chloroplastic;ATP-sulfurylase 3, chloroplastic;ATP sulfurylase 2	APS1;APS3;APS2	22.0666	22.1381	22.2937	21.6019	20.8392	21.0385	2	2	2	3.7	3.7	3.7	51.458	0	12.227	23327000	3	3867200	5225000	9529300	1711600	1920200	1073300	863950	143230	193520	352940	63392	71119	39751	0	0	3	0	0	0	3.7	3.7	3.7	1.5	1.5	1.5
	1.67217	-1.01763	A0A1I9LR43;Q9S725	A0A1I9LR43;Q9S725	4-coumarate--CoA ligase 2	4CL2	22.2257	22.383	22.7535	21.8843	21.29	21.135	3	3	3	9.3	9.3	9.3	53.788	0	26.535	25685000	5	3077200	7171000	14033000	1039200	0	364510	1027400	123090	286840	561320	41569	0	14580	1	1	3	0	0	0	6.9	9.3	9.3	2.2	0	4.7
	1.68883	-1.02831	Q8VYF1;O23515	Q8VYF1;O23515	60S ribosomal protein L15-2;60S ribosomal protein L15-1	RPL15B;RPL15A	25.4753	25.2109	25.7904	24.0307	24.6149	24.7461	5	5	5	24.5	24.5	24.5	24.239	0	47.971	276640000	21	30903000	48766000	126550000	19890000	23076000	27457000	30738000	3433700	5418500	14061000	2210000	2564000	3050800	2	5	9	1	2	2	21.1	24.5	24.5	17.6	17.6	17.6
	1.16664	-1.03873	Q9FFS8;A8MRV0	Q9FFS8;A8MRV0	40S ribosomal protein S10-2	RPS10B;At5g41520	22.3598	22.3677	23.3859	21.8911	21.1796	21.9265	2	2	2	17.8	17.8	17.8	19.733	0	12.845	37761000	4	4895400	5970200	20347000	2028900	2176400	2342700	3776100	489540	597020	2034700	202890	217640	234270	0	1	3	0	0	0	17.8	17.8	17.8	11.1	11.1	11.1
	1.66422	-1.04478	Q9SJT9	Q9SJT9	Coatomer subunit alpha-2		23.3709	23.85	23.9354	23.0402	22.263	22.7188	8	8	2	8.4	8.4	3	136.47	0	48.561	81379000	16	11738000	19636000	38926000	3982300	2375200	4721400	1162600	167690	280520	556090	56890	33931	67448	2	4	9	0	0	1	6.7	7.6	7.6	3.7	2.1	3.5
	1.66004	-1.04517	A8MRL0;P59226;P59169;Q9FX60;Q9LR02;Q9FXI7;Q9FKQ3	A8MRL0;P59226;P59169;Q9FX60;Q9LR02;Q9FXI7;Q9FKQ3	Histone H3.2;Histone H3.3;Histone H3-like 1;Histone H3-like 3;Histone H3-like 2;Histone H3-like 5	At4g40030;HTR2;HTR4;MGH3	22.2724	22.3283	22.5808	21.3289	21.827	20.8902	2	2	2	8.5	8.5	8.5	18.702	0	19.572	41762000	8	4467200	5932000	11672000	6480800	5733300	7476300	5966000	638170	847430	1667500	925830	819040	1068000	1	1	3	1	1	1	8.5	8.5	8.5	4.3	4.3	4.3
	1.62742	-1.04925	Q9SCX3	Q9SCX3	Elongation factor 1-beta 2		23.6428	23.5843	24.49	22.7877	22.903	22.8787	4	4	3	24.1	24.1	17.9	24.201	0	42.381	89557000	6	16031000	19144000	36186000	4193100	7475100	6527000	8955700	1603100	1914400	3618600	419310	747510	652700	0	1	5	0	0	0	24.1	24.1	24.1	16.5	24.1	24.1
	0.674786	-1.07848	P83755	P83755	Photosystem II protein D1	psbA	22.6622	23.1071	22.7133	20.7113	23.1124	21.4235	3	3	3	9.9	9.9	9.9	38.936	0	20.216	50438000	11	6731000	11856000	12178000	4748800	9628000	5295700	5043800	673100	1185600	1217800	474880	962800	529570	1	2	3	2	2	1	9.9	9.9	9.9	3.1	6.8	3.1
	1.01984	-1.08136	A0A2H1ZEN5;Q8H112	A0A2H1ZEN5;Q8H112	PGR5-like protein 1A, chloroplastic	PGRL1A	22.5446	22.6455	22.5718	20.6662	22.3858	21.4658	2	2	2	7.6	7.6	7.6	33.496	0	19.946	30316000	6	5574400	6894100	12047000	3907200	1238400	654710	2332000	428800	530320	926690	300550	95260	50363	1	3	2	0	0	0	7.6	7.6	7.6	4	3.6	3.6
	1.52077	-1.0995	Q9M5K3	Q9M5K3	Dihydrolipoyl dehydrogenase 1, mitochondrial	LPD1	26.5849	26.5973	26.3614	24.7756	25.6336	25.836	10	10	7	28.2	28.2	21.9	53.987	0	143.09	526700000	32	79841000	106700000	194170000	32505000	61064000	52420000	18811000	2851500	3810600	6934600	1160900	2180800	1872100	4	7	13	2	3	3	26	28.2	28.2	26.2	26.2	21.5
	1.3539	-1.10332	O24457	O24457	Pyruvate dehydrogenase E1 component subunit alpha-3, chloroplastic	PDH-E1 ALPHA	24.0553	24.2721	25.2805	23.3696	23.3951	23.5333	7	7	7	18.7	18.7	18.7	47.173	0	52.682	143860000	13	23732000	34604000	64891000	4734100	7402600	8499400	5994300	988830	1441800	2703800	197260	308440	354140	1	4	8	0	0	0	18.7	18.7	16.1	11.7	13.8	14
	0.970535	-1.14153	O23654	O23654	V-type proton ATPase catalytic subunit A	VHA-A	22.5885	22.5775	22.6659	22.551	20.7532	21.1032	3	3	3	5.6	5.6	5.6	68.812	0	18.571	36787000	4	5358400	6662900	12734000	6536200	3237900	2257500	968080	141010	175340	335110	172010	85209	59408	0	0	3	0	1	0	5.6	5.6	5.6	5.6	1.4	1.4
	0.576948	-1.48438	Q9FLN4	Q9FLN4	50S ribosomal protein L27, chloroplastic	RPL27	23.3885	23.3321	23.4682	23.9231	19.9572	21.8554	2	2	2	12.1	12.1	12.1	21.737	0	12.464	62898000	5	11686000	11600000	25572000	11984000	853160	1203400	6988700	1298500	1288900	2841400	1331500	94795	133710	1	2	1	1	0	0	12.1	12.1	12.1	12.1	6.6	6.6
